# Supplementary material for: Historical Range Contraction and Extent of Harbour Porpoises (Phocoena phocoena) in the Baltic Sea Revealed by Archival Newspapers
Source: Ecol Evol. 2026 May 11;16(5):e73475. doi: 10.1002/ece3.73475 (PMC13158696; doi:10.1002/ece3.73475)
Supplement: Supplementary file 1 — Table S1: Table with harbour porpoise observation IDs (OIDs) and report IDs (RIDs) (see supplementary documents). [file ECE3-16-e73475-s001.xlsx]

## Sheet: OID Table
OID	Year	Date	Locality	Lat	Long	Number	Length (m)	Weight (kg)	Sex	Reproduction Notes	Observation Type	Killed	Combined Translation
1	1772	1772-05-27	Göteborg	57.687	11.8762	1			Female		Capture	killed	On the 27th a porpoise, delphinus phocana, was caught in the archipelago. It had several spectators and was sold ???. But although the beast, which was female tumbled, she was suddently caught
2	1775	1775-09-28	Malmö	55.625	12.9828	100					Sighting	not_killed	Last week, fishermen observed a considerable number of porpoises in the Kattegatt with over hundreds in a shoal tumbling in the water and with hasty speed. Fishing becomes more abundant with a lot of harbour porpoise which accompany the herring
3	1838	1838-05-11	Helsingør, Denmark	56.0351	12.6184	1					Sighting	not_killed	From Helsingor, it is siad that large shoals of herring, partly through current and partly from porpoises were driven under the coasts and that the herring were sold at an unusually cheap price (16 or 20 sk Rgs. valen); it was bought for the most part by Skaningar
4	1842	1842-05-01	Stralsund, Germany	54.3192	13.1139	2	1.6		Female	Pregnant	Hunting	killed	Dolphins in the Baltic Sea. On the first of April, some fishermen who had gone out from Stralsund on herring fishing stopped by and were suprised by an unusual sight for them, which presented itself to them as a large booth with sails and masts which come against them. But when they all came nearer, they noticed that it was a flock of dolphins or porpoiseswhich as is known, all rise with their bo…
6	1853	1853-07-06	Kattegat	56.9762	11.5542	1					Sighting	not_killed	During the trip we saw quite large fish including whals, northern capers (?), porpoises, and shakres
5	1854	1854-05-01	Meppen, Germany	52.6956	7.29089	1	1.2	25.5			Hunting	killed	At Meppen a sea animal same in from the sea, which often showed itself on the surface. After several futile attempts to catch it this was finally sucessful for the skipper. The animal belongs to the dolphin family, is a mammal, known under the name brownfish (delphinus phocoena), also called porpoise. The specimen is about 4 feet long and weighs about 60 pounds
7	1858	1858-06-05	Umeå	63.7332	20.3312	2	1.5		Female, Male	Larger one with a fetus 3/4 cubit in length	Bycatch	killed	A rare animal for this region was recently obrained: two specimens of the porpoise. They were found in a salmon net in Umeå and were brought to the city and sold to a local tanner. One was 2.5 cubits long and was a female. The smaller one was a male. The female was found cut open pregnant with a cub about 3/4 cubit in length. Such a catch was made in the same salmon fishery many years ago, but th…
8	1860	1860-08-18	Långedrag	57.6696	11.847	1					Sighting	not_killed	Description of Langedrag including "passage of the porpoise, which is denoted by the murmuring movement of the water whereever he goes"
9	1861	1861-08-31	Kattegat	57.725	11.0606	1					Sighting	not_killed	Between Kalvsund and Skagen a porpoise was seen
11	1866	1866-05-30	Karlshamn	56.1585	14.8674	1	1.5	63.75	Female	Pregnant with a 11 skalpund fetus	Bycatch	killed	On Thursday, a fisherman arrived bringing a dolphin (delphinus phocoena). Over 5 feet long and 150 pounds in weight which was caught in a salmon net. The dolphin, or as it is commonly called, porpoise, was purchased by an individual who extraced 6 1/4 cans of cod liver oil. It was female, heavily pregnantwith a 11 lb cub. The skeleton will be prepared for Carlshamn elementary.
15	1866	1866-04-17	Gothenburg	57.7026	11.6899	1	1.8				Bycatch	killed	A smaller whale (porpoise) of around 6 feet in length was caught by a pare of fishermen in a seine which was taken to Gotheborgs museum
12	1868	1868-05-24	Björksund	58.7857	17.2903	1	1.6	53.975			Stranding	killed	A very rare cetacean for the sodermanland archipelago, the porpoise, (phocoena communis Lesson or Delphinus Phocoena Linne) was captured last Sunday off Bjorksundsfjarden . The porpoise is 5 feet six inches long and 127 skalpund. Probably in its eagerness to pursue a school of fish came too high on land and could not free itself. It was killed by two fishermen who noticed the unusual animal. it w…
16	1869	1869-11-24	Kiel, Germany	54.3577	10.1627	4					Sighting	not_killed	Recently a whole swarm of harbour porpoises made their way into the harbour or Kiel -- so many small herring in the harbour that you can scoop them up with shovels from the boats
13	1870	1870-04-28	Gothenburg	57.6796	11.6874	1					Capture	killed	A porpoise caught in the northern archipelago was brought on a baot to Uddevalla on thursday and will probably be purchased for the museum
14	1870	1870-05-02	Hjørring, Denmark	57.4621	9.99609	1					Capture	killed	A porpoise caught near the town of Hjorring in Denmark -- a catch is rare in the area
17	1871	1871-05-31	Strömstad	58.9326	11.1597	48					Unknown	killed	Such a large number of whale and harbour porpoises seen in the fjords attracted by the fish -- number has not been seen in human memory. Porpoises are being hunted When the fish comes up to the surface they shoot at it which confuses teh animal and then the hunters ride so cloose they han harpoon it. It is then towed to land and its blubber is removed about 12-15 jugs of cod liver oil are obtaine…
18	1871	1871-04-13	Koster Island	58.8987	10.9875	1					Stranding	not_killed	A harbour porpoise was found washed ashore last Thursday in the Koster Islands where it was found by a person who extracted 7.5 jugs of cod liver oil from the blubber
19	1871	1871-05-03	Stubbekøbing, Denmark	54.8978	12.0394	20					Unknown	killed	Special fishing of harbour porpoise this Spring in Denmark. The harbour porpoise have to rise above the water to breathe which they can't do because of the ice. Around 20 have been caught. The blubber is of good quality and you get 10-18 jugs of cod liver oil from each
20	1871	1871-12-09	Belt Sea	54.5236	11.7693	1					Unknown	killed	A harbour porpoise was thrown onto the deck of a steamship by the waves as it travelled from Copenhagen to Kiel. When they arrived in Kiel in the early morning they made money to show off the animal to spectators
21	1871	1871-03-26	Marstrand	57.8861	11.5957	1	1.1				Stranding	not_killed	A couple of boys found a dead porpoise about 2 cubits long on the western tip of Marstrandsön on Sunday. The porpoise had a deep wound in its abdomen. A few jugs of cod oil were drained from the thick lard.
22	1873	1873-04-18	Joggesö	56.1401	14.9843	1	1.3				Bycatch	killed	A porpoise about 2.5 cubits long was caught yesterday in a salmon net by a fisherman at Joggesö
23	1874	1874-05-16	Karlshamn	56.1585	14.8674	1	1.6				Bycatch	killed	On Saturday one had the opportunity to see a large and handsome speciment of the harbour porpoise which got stuck in some fishermens salmon net. It was about 5-6 feet long. The porpoise is the most common dolphin species along the coasts of Sweden and Norway. It appears from a distance almost like a ball rolling in the sea from which it got its name. He is equipt with 22 to 25 small blunt teeth a…
25	1876	1876-07-07	Sikvik	60.6706	17.2906	1			Female		Bycatch	killed	An unusual catch this week was obtained by fishermen in stream nets at Sikvik. The catch consisted of a porpoise which on its foray to the sea happened to become entangled in the flounder net so that it could not extricate itself. It died from lack of air. The fishermen brought it to the city today where they sold him to a trader J.F. Berggren who intends to have him stuffed and donated to a muse…
26	1877	1877-07-28	Bålsön	61.7167	17.5221	1	1.5	51			Bycatch	not_killed	A porpoise became entangled in fishing nets and soffocated in Balson. It was brough by the fisherman, Hellström, to the city to be donated through him to the Hudiksvall elementary school museum. The animal weighed 6 lispund, 5 feet and length and 39 inches in circumfrence above the back. Last year at the pasme fishing port a male grebe was shot and the bird was also gifted to the museum. Both of …
28	1877	1877-04-27	Malmö	55.6232	12.9871	1					Hunting	killed	Yesterday in the inner bay a smaller dolphin or porpoise was found to have strayed into the eastern canal where he was pursued for several hours by a boat whose crew tried to harpoon him with a boat hook. Later he took refuge in the western harbour channel where after another boat with crew was added it managed to chase him into the fishing harbour with). Here he was, at last, captured and killed…
29	1878	1878-06-06	Gackerön	61.6798	17.2672	4					Sighting	not_killed	A couple of people on Thursday evening cruised up to the city, four or five porpoises were seen quite close to Gackeröskären at once which chased a large shoal to a stream in a shallow bay and spend their evening there. It isunusual that they got so far into the archipelago, however, it is not incredible that Hudiksvall got a visit since they are close to the same entrance
30	1878	1878-07-10	Simrishamn	55.559	14.3607	1		21.25			Capture	killed	Last Wednesday some fishermen here on the coast caught a bigger fish, a so-called porpoise or dolphin. It weighed about 2 or 3 lisp. A very good specimen for a museum
24	1879	1879-04-17	Falkenberg	56.8858	12.4751	1	1.5				Capture	killed	Ugly fish was displayed Thursday morning at Falkenbergs fish market. There was a 5 foot long specimen of harbour porpoise which was hauled in by a fisherman outside the citys harbour
27	1879	1879-05-14	Byfjorden	58.3332	11.8708	1	1.3				Capture	killed	A porpoise which was cuaght Thursday night in the Byfjorden was brought into the harbour the following morning and sent off the next morning by steamer to Göteborg. It was caught by the fishermen Aton Kamperin who introduced the city to the 4-5 foot long porpoise which still signs of life. It was sent later with Balborg to Lysekil becuase it is sold for 5 SEK to an Englishman living there who mak…
31	1880	1880-11-27	Little Belt, Denmark	55.3877	9.71608	349					Hunting	killed	The porpoise catch in the Little Blet is said to be unusually fruitful this year. During the hunting season (November to February) approximately 800 porpoises were killed. A number which has not been reached for approximately 50 years. The best fishing time, however, is only now starting and it appears that this catch will compensate for the small returns of the boat fishing during the last two s…
42	1880	1880-07-14	Havstensund	58.759	11.1772	3					Sighting	not_killed	After fishing for cod and whiting saw three porpoises which in perculiar movements, almost like sommersaults, moved in the water. IN the Södermalm archipelago, where this animal sometimes appears, it has been given the name "Stjelping"
41	1882	1882-07-25	Storön	62.768	18.2219	1					Sighting	not_killed	A porpoise was seen outside Storön from a pleasure yacht on a sail from Örnsköldswik to Sundswall. The porpoise followed the ship for four hours
43	1883	1883-05-01	Dyngby, Denmark	55.9567	10.2669	2		85			Capture	killed	Two porpoises were caught in Denmark. They did not put up much of a struggle in the net. Then the fishermen got the "funny" idea to play a game with them and ropes were attached to the tails and they were released back into the sea. It was a "fum" trip of 4-5 miles but after this it was considerably more diffiuclty to get the team ashore again. The porpoises weighed closed to 200 pund
44	1883	1883-05-26	Mellbystrand	56.5335	12.9396	1					Capture	killed	An unusually large harbour porpoise was caught last Sunday at Mellbystran, Halland
45	1883	1883-08-02	Lysekil	58.2719	11.4385	2					Sighting	not_killed	A number of porpoises have been spotted recently
46	1883	1883-10-26	Petalax, Finland	62.9049	21.3368	1					Capture	killed	A porpoise was caught last Friday close to the shore in Pelatax
47	1883	1883-10-31	Ursviksfjärden	64.7018	21.169	1					Sighting	not_killed	During the week before last a porpoise lost its way in Ursvik ford where it has previously not been seen before. It is already extremely rare to see them in the lower Bothnian Sea.
48	1885	1885-07-27	Landsort	58.7429	17.8641	1					Sighting	not_killed	A porpoise appeared yesterday by Landsort about 100 fathoms from shore and was viewed with curiosity by many people. Last spring one was caught in a salmon net.
49	1885	1885-03-28	Karlskrona	56.1572	15.5954	1					Capture	killed	A porpoise, not previously caught in the archipelago, has been caught and purchased by the county vetrinarian Carlberg, who, for the benefit of fishermin in need, allows it to be displayed for a few the pork inspection agency for a small fee. The income iwll good to poor fishermens widdows in Aspö. It has happened before that porpoises have strayed here.
50	1885	1885-05-18	Landsort	58.7429	17.8641	1	1.5	34			Bycatch	killed	Salmon fishing has become extremely profitable in Landsort and is sold in Stockholm. A harbour porpoise was caught in a salmon net yesterday weighing 80 skålp and 5 feet long.
51	1885	1885-12-16	Getterön	57.1094	12.2313	1	1.1				Bycatch	killed	A small spring whale or poproise, approximately 2 cubits long, was caught on a hook last Wednesday by fishermen on Getterön and was held for sale in Varberg at a price of 5 SEK
95	1885	1885-09-16	Umeå	63.7332	20.3312	3					Sighting	not_killed	A trustworthy person writes to us: Due to the notice in No. 96 of the Sundsvalls Posten that porpoises were oberseved on Midsummer Day and that it was probably the first time this species of fish was observed in the Bothnian Sea, I must state that on September 16th 1885 I traveled from Hernösand to Skellefteå on the steamer Berzelius under calm seas and in the evening when we were just north of U…
52	1886	1886-07-07	Värnäs Archipelago	56.4889	16.1737	1	0.8		Male		Hunting	killed	A harbour porpoise was caught in the Värnäs archipelago one day last week by captain Wahlberg. No one remembers a porpoise being caught here before. The porpoise belongs to the toothed whale group withing the cetacean order. It grows to about 2 cubits long and is the smallest of all the cetaceans. The meat has a rancid taste and is eaten by Greenlanders and Scots who count the porpoise among thei…
56	1886	1886-04-14	Roskilde, Denmark	55.9274	11.9974	3					Hunting	not_killed	A large herd of porpoises is currently in the Roskilde Fjord and has caused great damaged to the fishermens nets. People have fun chasing the animals into Roskilde harbour and blocking the entrance with bottom nets. When the porpoises surface to breathe, lots of people shoot at them with shotguns and pellet guns. The hail usually bounded back against its thick skick but a well-aimed bullet can oc…
57	1886	1886-05-16	Hoburg	56.9303	18.134	20					Sighting	not_killed	A dozen porpoises were observed the day before yesterday by a couple of fishermen who were laying out cod nets on the west coast of the area of Hoburg. They could be seen near the boat tumbing with each other. Old men say that such a phenomenon portends a storm which proved true as yesterday we had a sharp north-easternly wind. That they showed up in such a large company seems unusual and nobody …
60	1886	1886-04-21	Bramsnæs Bay, Denmark	55.6913	11.8216	2					Hunting	killed	Harbour porpoises are caught every year in Bramsnæs Bay is the southern part of the Isefjord on Zealand and this year the catch has been unusually good. As soon as spring arrives and the water is free of ice, the porpoises show up and when the winter has been severely cold (such as this year) and the water is closed by ice for a long time the animals usually appear in large flocks from end of Mar…
61	1886	1886-06-15	Karlskrona	56.1791	15.6317	100					Sighting	not_killed	A pod of springhvalar (tumlare?) a numver of more than 100 strayed into Karskrona on Thursday. They were visible between Hästö and Verkö where they were tumbling merrily and throughing cascades of water into the air
62	1886	1886-06-26	Mörbylånga	56.5278	16.3587	1	1.2				Capture	not_killed	In the Wednesday paper, it was mentioned that a porpoise was recently caught in Värnanäs. About 14 days ago another porpoise was caught in Mörbylånga wounded and dead. Its length was around 2 alnar It is likely that both entered the straight at the same time
63	1886	1886-07-16	Köpingsvik	56.892	16.7083	0					Sighting	not_killed	A large school of dolphins was observed here during the day tumbling in the Köpingsviken north of Borgholm. Dolphins are considered to harm the eel fishery becuase last year a dolphin was caught outside Öland and killed and was found to have eaten a respectable number of eels.
64	1886	1886-07-21	Kalmar Strait	56.7226	16.4393	20					Sighting	not_killed	Around 20 porpoises were seen last Wednesday morning in the strait roughly in the middle of Röhälla. They were observed by the passengers on the "Södern" on its journey to Borgholm and provided them with extra fun through the jumps they made over teh water. These jumps were 3-4 alnar in height and more than double in lenght
65	1886	1886-08-05	Hörvik	56.0449	14.7649	2	1.8				Bycatch	killed	Two porpoises, nearly 3-4 alnar long, have been caught in salmon nets the night before yesterday by fishermen from Hörwik. The two fish were shown here yesterday and were viewed with great curisoity especially since they are not common in our waters
66	1886	1886-08-13	Kattegat	56.9568	11.3906	12					Capture	killed	As proof that a large quantity of fish can be obtained when fishing in the Kattegat, a private person who took part in a fishing trip there a couple weeks ago tells us that he and his party over the course of 22 hours caught 82 sharks, 12 harbour porpoises, 1 large ling, cod, haddock and a very large rockfish
67	1886	1886-08-28	Helsingør, Denmark	56.0354	12.622	2					Sighting	not_killed	Porpoises have appeared in large numbers recently in the the sounds hear Helsingør where they tumble between the sails. When you look across the sound from land, a pillar of foam appears the water rises high into the air and the propoises black body is visible for a momnet above the surface in the way they amuse themselves in their exhausting hunt for mackerel whose shoals they pursue all the way…
68	1886	1886-09-27	Karlshamn	56.165	14.8636	6	1.8				Bycatch	killed	Half a dozen porpoises, caught in salmon nets, were paraded in Karlshamn on Monday. Caught off the coast of Blekinges and the largest measured 6 feet
69	1886	1886-10-26	Valsnäs	56.9037	16.8857	1	1.5				Stranding	killed	A small porpoise, around 5 feet long, was killed by fisherman Aug. Johnsson with an icepick outside of Valsnäs where it was lying on a shallowing. THis morning it was brought to Ölands bridge and constantly surrounded by a crowd
53	1887	1887-07-01	Sunnäs	61.1138	17.1794	2		47	Male, Female		Bycatch	killed	A few days ago two porpoises, a male and a female, each weighing between 43-51 kilograms were caught in salmon nets just outside Sunnäs. Cod liver oil was boiled from their blubber.
70	1887	1887-03-03	Karlshamn	56.165	14.8636	4	1.5	25.5			Bycatch	killed	A fishermen obtained 4 harbour porpoises in his salmon nets last week. They were close to 5 feet long weighed about 3 lisp each and everyone left with about 15 knr of oil
71	1887	1887-05-20	Östergarn	57.4387	18.8573	1		34.85			Capture	killed	A baby whale was cuaght weighing 82 scalps and was offered for sale at Munkbrotorget. Whales have not been found in the Baltic since the ice age and it is likely a porpoise that was caught. The baby whale donated to Stockholm University is said to have been a porpoise caught off Gotlands east coast
72	1887	1887-07-10	Lungön	62.664	18.0678	2					Sighting	not_killed	Two harbour porpoises were visible by the lighthouse on the 10th. The porpoises lived up to their names tumbling around and seemed to have a lot of fun. Such guests are rare on our shores
73	1887	1887-07-31	Turku, Finland	60.3423	22.0769	1					Sighting	not_killed	A porpoise was observed on the 31st of July outside of Turku, Finland. They had never seen a porpoise before and were frightened by it and saught land on the Rimito side where they watched the animals rapid progress. They thought when the animal rose it has horns on its back
54	1888	1888-08-18	Byskär, Finland	59.9893	20.1176	1					Bycatch	killed	A harbour porpoise was caught in a net in the Byskär archipelago. The presence of the harbour porpoise in teh Bothnian bay is well known to be quite rare.
58	1888	1888-06-02	Copenhagen, Denmark			0					Unknown	killed	Exhibition in Copenhagen including a fishhall with fish on ice including giant sturgeon and harbour poropoise. Sturgeon are up to 2 metres long. There are also seals, catfish, and halibut and fishmongers with who you can make requisitions. Fisheries from Norway, Sweden, and Denmark are represented. In the Nordic exhibit special attention has been paid to display fishing. During the early summer e…
74	1888	1888-05-19	Halmstad	55.9121	12.7879	1					Bycatch	killed	A large porpoise was caught last week outside Halmstad in a fishing net where it became tangled.
75	1888	1888-06-15	Skeppsmalen	63.2001	19.0491	1		42.5			Stranding	killed	A porpoise was cuaght in a salmon net the night of hte 15th by a fisherman, Sjöblom, in Skeppsmån. This rare fish weighs just over 5 lispund and has been taken to Örnsköldsvik where it is viewed by the public
76	1888	1888-06-17	Forsmark	60.3922	18.2261	1	0.8	8.5		Based on size possibly a calf	Bycatch	killed	An usual catch was made by former hammersmith Lars Vahlström at Forsmark, when he was out on the salt lake on Sunday night to collect the nets he had laid near the shore. They prey consisted of a porpoise, 2 feet, 9 inches long weighing 1 lispund. The ususal.fish attracted many interested spectators the following day
77	1888	1888-05-15	Hörvik	56.0449	14.7649	2					Bycatch	killed	On salmon fishing in the last few weeks: In Hörvik, many have missed the mark. One managed to catch 15 salmon during the week. Two others have each got a porpoise in their nets.
78	1888	1888-07-14	Sjöviken	62.5804	18.0117	1	1.5	42.5			Bycatch	killed	The fisherman, C. Eriksson in Sjöviken on Härnön caught a porpoise on a fishing reel. The fish was 5 feet long and weighed about 5 lispun. The blubber was 1.25 inches thick
86	1888	1888-05-18	Hällevik	56.0108	14.7045	1					Capture	killed	n Hallevik it is said a fisherman caught three salmon, a sole and a harbour porpoise
55	1889	1889-07-04	Bondöklarna	65.133	21.868	1	1.5				Sighting	not_killed	A porpoise, about 5 feet long, was observed the other day in Bondöklarna. As you know, it is rare for this animal to wander this far north in the Bothnian Sea. Porpoises are said to herald a storm.
79	1889	1889-06-22	Söderhamn Archipelago	61.2491	17.2816	1					Hunting	killed	A fisherman aquired an usual prey the other day when, in the archipelago, he managed to kill a porpoise, one of the smallest whale species. The porpoise is not so common up here, but getting a chance to shoot one is particularly difficult
80	1889	1889-06-24	Lungön	62.664	18.0678	2					Sighting	not_killed	From Lungö lighthouse: on Midsummer evening, two harbour porpoises were observed frolicking around a salmon net. They did the most beautiful somersaults. When they got tired of playing around the net they went to the sea. It is not 6 years since a porpoise was seen here
81	1889	1889-07-04	Bondöfallarna	65.1333	21.8695	1	1.5				Sighting	not_killed	A porpoise, about 5 feet long, was observed the other day in Bodnöfallarna. As is known, it is rare for this animal to wander this far north into the Bothnian Sea. He is considered to herald a storm.
82	1889	1889-06-26	Avafjärden	64.3364	21.3212	1		34			Capture	killed	A porpoise was captured on June 26th in Avafjärden in Nordmaling. The animal weighed around 34 kilograms and left a considerable amount of fat. The meat was found to be tasty.
83	1889	1889-07-21	Byfjorden, Uddevalla	58.3373	11.876	1					Sighting	not_killed	A porpoise was seen on Sunday morning in from Byfjorden into the harbour. He chased a shoal of herring in front of him
59	1890	1890-01-14	Uddevalla	58.3427	11.9014	1					Capture	killed	A rare fish was paraded at the harbour here on Tuesday: a harbour porpoise. These fish are wedge shaped in appearance with a slope towards the tail. Cod liver oil is usually cooked from their thick blubber
84	1890	1890-05-15	Landsort	58.7429	17.8641	1		80.75			Capture	killed	A porpoise weighing between 9 and 10 lipsund and caught at Landsort was taken on a steamer, Nya Söderelge, yesterday evening from Södertelge to Stockholm where it was purchased for a price of SEK 25 on behalf of the zoological museum
85	1890	1890-01-10	Thornhamn, Blekinge Archipelago	56.0883	15.8134	1	1.5	35			Capture	killed	A porpoise was introduced to the city by fishermen from Thorhamn. The unusual animal in our archipelagowas about 1.5 metres long and weighed close to 35 kilograms
92	1891	1891-06-24	Prästgrundet	61.3482	17.335	1	1.5				Hunting	killed	Midsummer evening a porpoise was introduced to the city, which the fisherman Olof Nordgren managed to shoot in the vicinity of Prestgrundet, where a large number of the same kind of animal was observed on the occasion. The animal was about 5 feet long. The porpoise is quite rare on our coasts
93	1891	1891-06-24	Tjuvholmen	62.38	17.38	20					Sighting	not_killed	About 20 harbour porpoises were observed on Midsummers Day in the morning in the direction from Raholm towards Fläsian. It is probably the first time this species of fish has been observed in the Bothnian Sea
94	1891	1891-06-27	Björnsundet	58.7862	17.2871	1					Hunting	killed	A larger porpoise was shot the other day at Björnsundet by lieutenant M. Svensson from Uddevalla
96	1891	1891-06-22	Koster	58.8715	11.0783	1	1.6				Stranding	not_killed	A porpiose was found dead on Monday, floating in the water oustide Koster. The length was 1.6 metres.
97	1891	1891-05-06	Burgsvik	57.039	18.2644	1					Bycatch	killed	A larger porpoise was caught the other day in Burgsvik by a salmon fishermand; it had gotten lost in an ordinary salmon net
98	1891	1891-05-09	Oskarshamn	57.2675	16.4868	1	1	10			Capture	killed	An unusual fish was cuaght the other day by a worker living in this town who, in a salmon net, caught a propoise, which was a good meter long and weighed over 10kg
99	1891	1891-09-06	Bråviken	58.6434	16.4789	1					Sighting	not_killed	A locally unusal fish turned out to be in the current yesterday from early in the morning until late in the morning. It was seen to have been a pilot whale or so called porpoise, which in the shoal of fish wandered up through the Baltic Sea in Bråviken and here, from where it went up to Oskar Fredriks bridge. Presumably, however, he felt less well here as before dinner he steered his way out agai…
90	1892	1892-02-07	Karlshamn	56.165	14.8636	1	1.5				Bycatch	killed	Porpoises are not usually caught by fishermen in our archipelago. Yesterday, a boat arrived with a beautiful specimen of the small whale approximately 1.5 metres long.
100	1892	1892-09-06	Norsön	57.1173	16.5632	1	1.3				Bycatch	killed	On Tuesday August Lindström caught a porpoise in Norön in a bay called Swingård. The catch was made with an eel adjuster which L. stabbed into the animal. The porpoise was first sptten inside Bokösjärden close to the pyres, where Linström was. L. chased him and when we got close stabbed him with teh eel tourch and held him with all his strength to the bottom where he died. In the agony of death, …
87	1893	1893-10-07	Kosterfjärden	58.8715	11.0783	1	1.1				Capture	killed	Last Saturday in Kosterfjärden, a harbour porpoise was shot by Hj. Stahre, an old male which was 1,100 mm in length. Even though it was larger and looked plump, its blubber was rather thin
102	1893	1894-04-13	Kalmar Strait	57.2666	16.6988	1	1.3	2.125	Female		Bycatch	killed	A porpoise was caught last Thursday night in the strait between Furön and Jungfrun by a a salmon fisherman. The porpoise, which was a female, was 4-5 feet long and weighed about 5 pounds. It has been purchased by an individual here in the city. It was caught on an ordinary fishing line.
103	1893	1893-04-27	Burgsvik	57.0433	18.2739	1		60			Capture	killed	A porpoise, weighing 60 kilograms, was caught the other night by a couple of salmon fishermen from Öja. The rare catch was viewed by several curious people, among whom there were people who joked that it was salmon and they wanted a piece of the delicious meat
104	1893	1893-05-04	Oskarshamn	57.2675	16.4868	1					Unknown	killed	A white seal, caught in salmon nets, and a porpoise were offered on Thursday morning at the harbour
105	1893	1893-07-13	Agön	61.588	17.4348	2					Sighting	not_killed	The colossal fish at Agön was probably not an illusion. Now other eyewitnesses also mention that a fish over 20 feet long described similar to a whale appeared between Agön and Hornslandet commanding respect and terror. Also a shoal of porpoises has been visible but as this type of fish is fairly well known in the Bothnian Sea, there should not have been any confusion
88	1894	1894-07-28	Landskrona	55.871	12.8079	17	1.6				Sighting	not_killed	An unusual spectacle was seen the other day in Sunlet just outside of Landskrona. Whole crounds of porpoises that played in the mirror-like surface of the water. The kept together in flocks of 17-20 which hunted prey then darted up to each other. They tumbled or shot straight up over the water as fast as an arrow or moved like w rolling while or rising out o fthe water, black and white glistening…
89	1894	1894-05-19	Hörnefors	63.6153	19.9212	1	1.5				Bycatch	killed	Unusual catch: When pulling up the salmon nets last Saturday evening, Jakod Erssons widow in Hörnefors recieved a "strange fish". A porpoise has been caught in the salmon net with its tail fin preventing it from raisings its head above the surface of the water and thus killing it. The animal which measures 5 feet in length and 3.3 feet in thickness is considered by some to be a common dolphin (sp…
106	1894	1894-01-25	Skagerrak	58.0674	9.48925	1	1.8				Capture	killed	A peculiar fish was shown this evening by a Norwegian sea captain named Pedersen. The fish, which measures about 6 feet in length was caught in the Skagerack and is a bastard of a shark and porpoise. It was caught while he was tryign to catch cod.It has been stuffed and shown to scientests.
107	1894	1894-04-25	Grisslehamn	60.0986	18.8135	1					Bycatch	killed	Salmon fishing boats caught a porpoise by accident. The fish is unusal in this area. When the fishermen saw how the locals catch salmon with nets on the shore they said they will surely be able to catch a lot from the boats
91	1895	1895-04-23	Helsingborg	56.0453	12.6825	3	1				Capture	killed	Unusual catch. Three different fishing teams last night in the strait caught a porpoise. The animals were each about a metre long.
108	1895	1895-08-02	Kattegat	56.9762	11.5542	2					Sighting	not_killed	Report from a steam boat across the Kattegat -- only life seen in stretches are countless harbour porpoises splashing in the water
109	1895	1895-07-31	Hornslandet	61.6667	17.5172	1					Stranding	not_killed	An beautiful and exceptionally large harbour porpoise washed ashore on Wednesday, completely unharmed
110	1895	1895-11-26	Simrishamn	55.5585	14.3575	2					Bycatch	killed	75 salmon boats entered the harbour yesterday. It was not a particularly abundant catch though some porpoises had been caught in the nets. The seal is doing damage to the porpoise this autumn and it would be desirable for a bounty to be developed to decrease the number of the pest.
111	1895	1895-12-09	Visby	57.6431	18.2716	1					Ship Strike	not_killed	A few days ago, a porpoise stranded after, presumably, being hit by a ship. The marks were clearly visible aftera violent blow to the back. No such animal has been killed or found on the shores here for a long time. It was a beautiful specimen.
112	1896	1896-04-28	Falkenberg	56.8858	12.4751	1	1.2				Capture	killed	A dolphin or a porpoise was caught yesterday by Adolf Ekman. The animal, which had a length of four feet was donated to the Falkenbergs elementary school whose director, G.A. Ringselle eagerly works to develop a nature collection.
113	1896	1896-07-03	Göteborg	57.687	11.8762	2					Sighting	not_killed	Two huge porpoises wandered into the straight between Styrsö and Källö yesterday afternoon. Parts of the animals were sometimes seen above the water.The observation that the porpoises follow small fish was also confirmed yesterday evening, when the fishing was very productive
115	1896	1896-07-04	Härnösand	62.6403	17.9427	1	1.2				Bycatch	killed	A porpoise, brought by J. Nilsson from Skällom, Häggdånder, when he visited the town and chemical station last Saturday to dispose of it. The porpoise, which was about 4 feet long and rather fat and lean, had been cuaght in salmon nets in Muggärsviken outside Åvike mill. When it was pulled out of the water, it was already dead; probably, it got entangled in the net so that it could not get free a…
116	1897	1897-04-07	Kristianstad	56.0152	14.1685	7	2	40			Unknown	not_killed	At the fish market a more unusual type of fish was brought yesterday. Namely, there were 7 porpoises, which were purchased by the fishmonger Johan Bengtsson in Karlshamn. The longest measured about 2 metres and the 7 porpoises had a combined weight on 300kg
117	1897	1897-04-08	Uddevalla	58.3427	11.9014	1					Hunting	not_killed	Ice hunting would have been a joke in our city of residence but a porpoise was hunted Thursday at the port of Grebbestad. The unusual guest went in between the jetties and almost right on up on the mud and floasted for long moments avoce the water luring after him a number of people in wading boatswith boat hooks and other weapons. He appeared one moment and then would come up the next where he w…
119	1897	1897-04-16	Borstahusen	55.899	12.7604	1		34			Capture	killed	Another porpoise, not as big as the one mentioned before, but in any case a beautiful and blubbery specimen weighing about 4 lispund, was cuaght yesterday by Borstahus fishermen between Borstahusena nd Hven. The porpoise was on display at Borstahusens harbour quay
120	1897	1897-04-12	Kalmar Strait	56.6522	16.3618	2					Sighting	killed	On Monday, two harbour porpoises were seen inside the harbour which announced the presence of herring
121	1897	1897-07-13	Nordmaling	63.5636	19.4829	1	1.3	25			Hunting	killed	On the 13th in the morning in Nordlmaling, foremen J.O. Hörnlund and P.J. Oberg were going to a cargo steamer they were called from shore before they had time outside the breakwater and saw that a seal was in their vicinity. They saw a larger animal in the water by their boat. It was a porpoise. Hunting was immediately employed and just at the end of a breakwater managed to direct a blow at the a…
122	1897	1897-07-28	Söderhamnstrakten	61.2998	17.1263	1					Sighting	not_killed	Some fishermen in the Söderhamn region have told that recently while sailing in bad weather they were surrounded by a sea animal which in their imagination was eqquiped with protruding ears and a strange tail, but which they took for a porpoise. However, shortly after, the boat recieved a violent jold so that the stern lifted up and the bow plunged into the water which struck them with a sudden f…
123	1897	1897-07-31	Öresund	55.6247	12.8707	2					Sighting	not_killed	Sometimes in the summer harbour porpoises can be seen in in the region. Last saturday evening, some people engaged in whiting fishing observed two large porpoise, which went right up to the boat, so that they could be reached with an oar
124	1897	1897-09-26	Bonäset	63.2591	18.7922	1					Hunting	not_killed	A porpoise in Bonässundet. On Sunday afternoon, two people from Alne were going to try their luck hunting. Having reached Bonässundet, they observed, at some distance, a strance object in the water which they initially thought was a seal. When they got a little closer they saw that it was a porpoise, which was heading out to sea at full speed while the water swirled around the "sea beast". The hu…
125	1897	1897-10-04	Bohuslän	58.3429	11.8979	1	1.2				Bycatch	killed	Fisherman Carl Pettersson made a good catch on Monday. When fishing with a cod net, he caught a porpoise, called "Marso" by the coastal population. The fact that it was caught by such a thin net can only be explained by the face that the tail had become entangled and the fish consequently had no power. The porpoise which was sold to the Kristinebergs zoological station, measured about 4 feet in l…
126	1897	1897-10-13	Norra Grunsund	58.3074	11.417	1					Bycatch	killed	A wading team from Norra Grundsund obtained during fishing yesterday a porpoise instead of sprat which caused quite a mess with the wading. The fish, which was harpooned, was used for fattening.
127	1897	1897-10-14	Sandhammaren	55.3848	14.1993	2					Bycatch	not_killed	n eel fishing. A large number of porpoises have been caught in the eel pools and others have been driven onto the land, but no one uses the blubber of these fat animals for cod liver oil, which would be very profitable, but the fishermen throw them back into the lake
128	1897	1897-10-26	Örnsköldsvik	63.1561	18.7273	1					Sighting	not_killed	Another porpoise in the archipelago. A few weeks ago, we mentioned that a porpoise had been visible inside the Bonässsund. The day before yesterday in the morning, two fishermen, who were on their way to the city, observed a similar speciment outside the Hörnskatan Sjödjaret. It appeared time after time above the surface of the water and with great speed.
129	1897	1897-11-19	Kivik	55.6906	14.2292	1		25			Bycatch	killed	A couple fishermen from here last friday caught a porpoise that got its tail entangled in the net (cod crayfish). The peculiarity was that the net held as the porpoise weighs at least 25 kilograms. This summer, a couple of fishermen caught a similar one in a plaice net.
130	1897	1897-12-04	Bohuslän	58.3429	11.8979	1	0.9				Capture	killed	On Saturday night the fishermen had a small reward for their effort. A small propoise, about three feet long, was caught.
131	1897	1898-01-29	Härnösand	62.6412	17.9422	1			Female		Ship Strike	killed	Porpoises rarely occur on the countries coasta. To my knowledge, no specimen has been beached or otherwise observed here by a reliable persion 1885-1897 earlier than this summer (1897) whena young female in Hernösand harbour got stuck in a "large Russian Ship". The specimen was acquired for the county museum for modeling and skeletanization
132	1898	1898-03-14	Mölle	56.2827	12.4905	1					Capture	killed	A porpoise caught Monday at Mölle was brought brought to Engelhom Tuesday
133	1898	1898-04-02	Västervik	57.7608	16.6437	1					Sighting	not_killed	Rare "bathers" are known to have visted the city's harbour these days. One or more porpoises are said to have appeared there, which tumbled to their hearts content. Several people have noticed the cheerful sea animals and recognized them as porpoise. It would be highly unusual for them to venture so close to land.
134	1898	1898-04-07	Sandhammaren	55.3848	14.1993	1					Bycatch	not_killed	Salmon fishing started about three weeks ago. The salmon fishing is poor but people have caught flounder and other fish, including the occasional porpoise, which are not used but are usually immediately thrown back into the water
135	1898	1898-05-05	Trelleborg	55.3685	13.152	1	1.8				Bycatch	killed	An unusual catch was made by some fishermen in Trelleborg last Thursday night. When they pulled their nets out of the water, they found a porpoise, about 6 feet long, stuck in it
136	1898	1898-05-07	Oskarshamn	57.265	16.4685	1	1	30			Bycatch	killed	A porpoise was brought here on Saturday by salmon fishermen from Bleking who caught it in salmon nets. The animal, which belongs to the dolphin family, was about one metre long and weighed 30 kg. It seemed to be well equipped with blubber. The porpoise is also called a marsvin
137	1898	1898-06-12	Kyrkviken	62.9159	17.8103	1	1.2	34			Bycatch	killed	A porpoise, four feet long and weighing four lipsund was cuaght yesterday in Tjälviken by E.P. Sundström in Näske, Nätra, who today brought it to the city to have it stuffed or sold. It is extremely rare for a porpoise to stray into our archipelago coves. The one now caught it said to be the third in the order in a very long time . He had gotten himself entangled in a herring net. S. intends to s…
138	1898	1898-06-13	Skagen	57.8446	10.5982	1					Sighting	not_killed	Regarding the mackerel fishery: a lot of herring have appeared, especially at sunrise and the mackerel have lived in real gluttony among the delicious small herring. Cuaght mackerel have a belly and mouth full of small herring. Several whales have also appeared and quite close to the fishing boards and a large number of porpoises are lying and sunning themselves like motionless pieces of wood enj…
139	1898	1898-07-26	Rödkallen	65.3151	22.3617	2					Sighting	not_killed	Two porpoises were reported to have been seen the other day at Rödkallen
140	1898	1898-08-13	Trysunda	63.134	18.777	1					Sighting	not_killed	The other day porpoises were visible at Trysunda fishing port. They were tumbling around on the waters edsge and thus justified their name.
141	1898	1898-08-16	Tunadal	62.4154	17.3925	1	1.3	31.5			Hunting	killed	A porpoise in our water. A strange fishing catch was made yesterday evening by a couple of sawmillers fro Tunadal and Fillagrundet. There was a black sea creature moving, tumbling, and rolling in the water. They ventured there and managed to get so close to it that they could beat it with an oar. But it didnt work that way. Then they went ashore after a flight and succeeded in meeting the animal.…
142	1898	1898-10-31	Visby	57.6418	18.2694	1					Bycatch	killed	A large porpoise was caught here today by the salmon fishermen Larsén. The porpoise got stuck on a salmon hook and thus became the fishermens prey
143	1898	1898-11-10	Halmstad	56.6469	12.8352	1	1				Bycatch	killed	An unusual catch on Thursday by some Halmstad fishermen. A full grown propoise was observed to be stuck in the net. With great difficulty, they managed to get the heavy animal, which was over a meter long and nearly a metre in circumfrence, into the boat. From time to time it happens that a small porpoise is caught in the bay, but one as big as this one has never before come accross our fishermen…
144	1898	1898-12-20	Fläsian	62.3572	17.3772	2					Sighting	not_killed	Two porpoises were observed on Thursday outside Fläsian by a person away from Kubikenborg, they played in the icy water in the most cheerful mood
145	1899	1899-03-04	Ystad	55.4226	13.8169	1	1.5				Bycatch	killed	Some almulni from the institution found a magnificent porpoise at Refhusen and brought it to the museum. The porpoise was of an unusual size in our area that it measured 1.5 metres and was so heavy that four people needed to carry it up the stairs. The porpoise had appeared during its hunt for the smaller inhabitants of the sea but got stuck in a fishermens nets and died from lack of air. The gif…
146	1899	1899-06-26	Mattjäl	63.2312	18.9362	1					Sighting	not_killed	Two porpoises were observed Monday night in Mattjäls harbour. They were quite large and interesting to watch during their manuvers
147	1899	1899-06-29	Sundsvall	62.2791	17.6832	3					Sighting	not_killed	What was reported as being a sea serpent by the steamer "Virgo" on Thursday is likely a few porpoises in a row. the description of the dorsal fin and absence of a visible head fits perfectly with the porpoises appearance and usual behaviour in the water.. The monster has dissolved into a couple of three innocent porpoises. It is a matter of 2-3 porpoises. the porppoise moves in such a way in the …
148	1899	1899-07-03	Bonässund	63.2603	18.7946	1					Sighting	not_killed	A porpoise was seen Monday night at Bonäs in Örnsköldsviks fjord
149	1899	1899-07-12	Åland Islands	60.1907	20.8846	2					Sighting	not_killed	These days, in the archipelago between Ljusgrundet and Olmsundet, two porpoises have been observed which, although walking at the leisurely pace with their backs avoce the waterand tumbled.
150	1899	1899-07-13	Hudiksvall	61.6391	17.2973	2					Sighting	not_killed	For some time now in several places in the archipelago, I have observed some porpoises swimming and mingling in the currents
151	1899	1899-07-09	Juniskär	62.3256	17.4556	3					Sighting	not_killed	Last Sunday, three workers, who had been out fishing, noticed an animal between Juniskär and Draghällan, which they thought might be the much-described "sea monster" from Sundsvall. They steered towards it and when they came near, they found it to be three porpoises which followed each other. When the first appeared, the second appeared and so was the relationship between the second and the third…
152	1899	1899-07-13	Gotland	58.1975	18.6703	2					Sighting	not_killed	Yesterday morning in our waters, about half and hour from land a porpoise was seen. It was the captiain of the steamer coming from Stockholm Mr. Wulfcrona who first noticed the phenomena which was also observed by a large number of passengers. The "beast" was reported to be a shoal of porpoises playing
153	1899	1899-07-17	Obbola	63.6869	20.3185	1					Bycatch	killed	A porpoise has been caught in salmon nets in Obbola fishermen. Could it be one of the sea monsters seen?
154	1899	1899-07-20	Dekarsögården	63.252	18.834	1					Sighting	not_killed	Again a porpoise was visible yesterday afternoon out on Deskarsöfjernden
155	1899	1899-08-07	Malmö	55.618	12.9389	1	1				Stranding	killed	A porpoise was caught yesterday by some fishermen in Malmö harbour. The approximately 1 metre long porpoise was in a fish shop today. Söderbergs shop window was viewed by a large number of people
156	1899	1899-08-11	Falkenberg	56.8858	12.4751	1					Sighting	not_killed	Falkenbergs singing group had a pleasure trip by steamboat out to sea yesterday afternoon. The steamer was followed the whole time by a porpoise.
158	1900	1900-04-26	Kullholm	58.9266	18.0682	1					Sighting	not_killed	A porpoise was observed on the 26th of April in the evening between Lindolm and Kullholm in St. Anna skägård by the fishermean C.G. Bengtsson and his wife who were out on Lindersfjärden to set nets. They rowed after teh porpoise for a good while, watching his movements
159	1899	1900-05-02	Simpevarp	57.4133	16.6834	1		42.5			Bycatch	killed	Before Christmas, the farmer S. Augustson caught a harbour porpoise in a flounder net, which weighed 100 scalps. This isea creature is somewhat unusual in these waters
160	1900	1900-05-08	Fiskebäckskil	58.2503	11.4607	4					Bycatch	killed	On Tuesday four porpoise were caught in a net at Fiskebäckskil. They made a terrible noise in the water and it was with difficultly that the fishermen brought them into the boat. The specimens were immediately send to professor G. Retzius in Stockholm
161	1900	1900-05-14	Sea of Åland	60.1786	19.1054	3					Hunting	killed	Three porpoises were found yesterday in the sea of Åland by farmers Matts Mattsson from Finala and A. Dahlqvist from Öster-Edsvik, Vätö. They first shot at the animals, which has been closed in by the drift ice, with rifles, but when the shots had no effect a larger net was layed out and the porpoises were caught in it but they had to be killed.
162	1900	1900-05-19	Kopparbo	58.6462	16.5015	1		30			Hunting	killed	A porpoise was shot the other day by fisherman Carl Jonsson from Skeppsudden at Jonsongruden outside of Kopparbo. The animal, which weighed 30 kilograms, was brought today [to Norrköping] by steamer to be preserved. Such sea creatures have recently been seen in Bråviken.
163	1900	1900-05-18	Strandviken	60.863	17.2993	3					Sighting	not_killed	Porpoises have also been observed in Strandviken. Last Friday, the fisherman Andersson was out rowing whereupon 3 porpoises can in from Orrfjärden and closely followed the rowing boat for a distance. They then tumbled into Halgelötsviken as far as they could get then back to the Sea
164	1900	1900-07-12	Råneå	65.8287	22.3942	1					Unknown	killed	A porpoise (phocena communis) caught outside Råneå has been presented by Mr. M Rånlund there to the natural history museum, the teaching office at Luleå. The less common animal in our waters, belonds to the mammalian order cetaceans, and yes has a coil shaped, fish like, body is colored black above and white below without a sharp color border and reaches a length of 1.5 to 2 metres. The porpoies …
165	1900	1900-07-12	Tynderö	62.4342	17.6097	1	2				Bycatch	killed	A porpoise was caught in a net on Friday in Tynderö. The animal was grey-ish in color and about 2 metres long sold in Härnösand for 20 kr. the head was equipped with a spray hole and the tail fin was set horizontally
166	1900	1900-07-14	Hornön	62.8123	17.9276	1					Sighting	not_killed	A porpoise was observed Saturday morning just outside Hörnskan by a couple of fishermen
167	1900	1900-07-14	Junkön	65.4599	22.3506	1	1.5	100			Capture	killed	A porpoise captured at Junkön Saturday, July 14th shown starting today at Nordmark the plot. Entrance 15 öre, children 10 öre. The whale fish weighs around 100 kilos and is 1.5 metres long. He is an accomplished swimmer. Shown only for a few more days
168	1900	1900-07-25	Kemi, Finland	65.6901	24.4633	1					Capture	killed	Last time we mentioned that G. Holinström had caught a dolphin or a porpoise. Recently, a similar one has been caught in Kemi. As you know, the porpoise is extremely rare in our northern waters and as far as we knowone of these has never before been caught in this archipelago. The people of Kemi claim that according to a very old saying, such animals, when they appear on the Finnish coast are har…
169	1900	1900-05-26	Västervik	57.7435	16.6873	1		25.5			Hunting	killed	A rare catch made by a small boat team on the bay outside Vestervik on Thursday. A porpoise, the firspeces, were encountered and made from with a couple well aimed shots. The porpoise, which weighed 3 lispund had evidentally strayed through the strait either frightened or even attracted by a steamer
170	1900	1900-06-24	Härnösand	62.6439	18.0208	2					Sighting	not_killed	Porpoises in the river. ON Midsummers day there were a small group of pleasure seakers who were out on the river with the opportunity to see two porpoises about three quarters of a mile from the city
171	1900	1900-08-03	Hölick	61.6255	17.4094	1					Sighting	not_killed	Porpoises are still visible in the archipelago this summer. One was observed on Friday, tumbling briskly between Olmsundet and Hölick
172	1900	1900-08-21	Landskrona	55.8607	12.8165	3					Sighting	not_killed	The sea serpent in Öresund? Two fully credible persons known to the editors of the newspaper said they observed in the strait at sea an animal of unusual size and shape which passed by Gråen to the south. The animal moved like a snake with about 10 feet of upper part of the body above the surface of the water. The body appeared to be a cylindrical shape and about 1/2 meter in cross-section on the…
174	1901	1901-03-31	Helsingborg	56.0429	12.649	1					Capture	killed	A large porpoise, which was cuaght in the strait yesterday attracted quite a lot of attention in the north, where it lay shiny on a stetcher. Such a catch is quite rare here. The porpoise has been purchased for 5kr and will now be turned into fat
175	1901	1901-04-21	Mem	58.4788	16.4218	2					Sighting	not_killed	Two porpoises were observed in Mems harbor on Sunday where they were tumbling around in the sunshine and were watched by many curious people. It is not often that this species of dolphin occuring in these waters. At Mem only one example has previously been seen. A gunner at Mem shot at one , which immediately went to the bottom
176	1901	1901-06-01	Täfteå	63.83	20.4963	1					Bycatch	killed	A porpoise was caught last Saturday in a salmon net in Täfteå by the home owner Joh. Petter Olofsson. The captured animal, which is rare in the Gulf of Bothnia was a very beautiful specimen
177	1901	1901-06-03	Eskön	60.8187	17.2969	1		30			Bycatch	killed	A porpoise, weighing 30 kg, was obtained on Monday evening in a Great Russian near Edskön, and this specimen was purchased to be stuffed for the National Board of Education. Porpoises are cetaceans which are quite common in the West coast of Sweden but only rarely stray into the southern part of the Gulf of Bothnia. A couple of porpoises were obersved last Sunday in the sea at Edskön; it is porba…
178	1901	1901-06-02	Eskön	60.8187	17.2969	2					Sighting	not_killed	A couple of porpoises were obersved last Sunday in the sea at Edskön
179	1901	1901-06-28	Lörudden	62.2282	17.6613	2	1	50			Bycatch	killed	Two porpoises were obtained by fisherman Karl Hamrin from here in the city of Löran yesterday morning. Both had become entangled. The porpoise, which belongs to th cetacean family, occurs along the costas of Sweden as far up to the northern Baltic Sea but it is unfortunate that he strayed so close to land. The two beasts are now in the Sale Hall and a large number of curious people have taken a l…
180	1901	1901-07-06	Ulfö	62.9908	18.6047	1	1				Hunting	killed	A porpoise was caught on Saturday night in Ulfö harbour by some boys. It was chased in the water by four boats and killed there with a shot. The animal, unusual for our waters, measured one meter in length and 23 cm in width over the back. This is a smaller specimen, they normally grow to 2 metres in the Baltic
181	1901	1901-07-13	Härnösand	62.6521	17.9473	1					Sighting	not_killed	A "big lake monster" in Hernösands port. A group was on a sailing trip observing a sea monster which occassionally showed itself in the water. Judging by its appearance and size, it must have been a porpoise which is supposed to be rare in our waters
182	1901	1901-07-19	Härnösand	62.6521	17.9473	1					Sighting	not_killed	Recently our colleague has recieved messages about a sea monster in our port. Yestday evening, we had the opportunity to see such an animal about 40m long with 3 humps. On closer inspection, it was 4 seals (male, female, and two young). Almost at the same time, a very large fish came swimming at great speed to the city. We ventured out to find out what it was and it was an usually large porpoise …
183	1901	1901-08-20	Klippan	56.1221	13.122	1					Sighting	not_killed	A porpoise was seen yesterday all they way in Klippan on the way up the river , which indicates a strong upcurrant.
184	1901	1901-10-09	Ullångers	63.0093	18.2147	1					Sighting	not_killed	An usually large number of porpoises have appeared on our coast in recent years. Recently, one of 6 feet in lenth has been killed off Ulfö and an even larger one, by a foot, was obersev in Ullängers fjord near Zealand. Even in other places porpoises have been observed. As this species of fish used to only show up occasionally at intervals of several years, it now seems as if a mass immigration fr…
185	1901	1901-10-17	Norrfjärd	65.3013	21.4506	1					Sighting	not_killed	In Norrfjärd some kind of marine animal has been observed on several occasions over the course of the summer. On Thursday, a person saw the animal which plower through the water at a very high speed. The first time it was observed was 2 months ago. It is assumed that the "beast" is a porpoise that has lost its way into the bay and cannot find its way out throught the narrow inlet
186	1901	1901-10-28	Norrtäljeviken	59.7756	18.8375	2					Sighting	not_killed	Two large porpoises were seen in Norrteljeviken yesterday by fisherman Södergren when he was busy seining
187	1901	1901-11-17	Visby	57.6383	18.2703	1	1.2	20			Stranding	not_killed	A dead porpoise washed ashore yesterday at the cement factory. It was a beautiful specimen, 4 feet long and weighing around 20 kg.
188	1902	1902-05-03	Bråviken	58.5938	16.8634	1		40			Bycatch	killed	They had an "ugly fish" today in the fishshop in Norrköpings market hall where it was viewed by a large crowd of peope. The "fish"turned out to be a porpoised which weighed 40 kilos. It had been caught in a herring net in Bråviken. As is well known, it occurs in the sea off all the coasts of Scandinavia including the Baltic to Russian Ostfinnmarken. It is often found in small flocks and lives mai…
189	1902	1902-05-04	Karlskrona	56.1678	15.5936	1					Hunting	not_killed	A porpoise, quite large, strayed into the harbour yesterday and soon became the subject of much attention. However, it soon headed outside again. Two people followed it in a row boat to fire at him in a safe area but they did not suceed. It has been a couple years since a porpoise was seen near Karlskrona. As many wondered whether it was a "bird of a fish" it must be explained that it belongs to …
190	1902	1902-06-06	Sunnigen	58.3244	11.8364	1					Capture	not_killed	A porpoise was caught last Friday at Sunningen --- a rather unusual occurance for these waters
191	1902	1902-06-13	Ytterboda	63.8363	20.6761	1	1.7	50			Capture	killed	A porpoise was caught the other day by the homeowner Carl Österlund in Ytterboda with a weight of 50 kg. Porpoises rarely occur in the Northern Baltic and Kolthoff states that he is not aware of porpoises occuring in the Gulf of Bothnia (in recent years, however, there have been several caught on our coasts). The porpoise is one of the small toothed whales, which seems to live almost exclusively …
192	1902	1902-04-23	Sassnitz, Germany	54.5619	13.687	7					Bycatch	killed	Salmon fishing in Sassnitz. While the catch has been small due to the persistent storm, the boats had their first big catch on Monday. Apart from several salmon, they landed 7 or 8 porpoises. The entire catch was sold to a smoke house
197	1902	1902-06-16	Uddevalla	58.3366	11.8849	1					Capture	killed	A porpoise was caught here last week by a fishermen from Sunningen. Porpoise are by no means rare in the fjords, although one rarely suceeds in catching one.
193	1902	1902-06-28	Härnösand	62.6484	17.9489	1		30			Bycatch	killed	A porpoise was caught in a herring net on Saturday night by the fishermen Sehlin from Lerviken. The unusual catched weighed a little over 30 kg
194	1902	1902-07-03	Malmö	55.5901	12.9147	1					Stranding	not_killed	A porpoise was thrown under by a strong storm on Wednesday and washed ashore outside the LImhamnsstationenen in Malmö and lay dead on the beach yesterday
195	1902	1902-07-14	Ava	60.4656	21.1053	2		42			Bycatch	killed	A unusual catch was made the other day by innkeeper Johan Bäcklund in Afva who caught two porpoise of 42 kg in a salmon net.
196	1902	1902-07-16	Munakari, Finland	65.6987	24.5614	1	1.5	51.5			Hunting	killed	A couple of young people K.A. and J.Ofrom Nikkala thought they had found the "great lake beast". The other day in our archipelago at Munakari found a "monstrous beast" in the net. The animal tore and scratched but did not get out of its prison. Finally it was overpowered and they caught it in their boat. The "beast" was a porpoise, slightly over 5 feet long and weighing 51.5 kilos. This is the th…
198	1902	1902-07-12	Agön	61.5608	17.4248	1					Sighting	not_killed	From a steamer travelling between Hudiksvall and Stockholm: Off Agön, a larger porpoise and some seals were seens
199	1902	1902-07-20	Söderhamn	61.27	17.1843	2	1	30			Hunting	killed	Two strange animals were seen yesterday. First a shot of hail was fired at them and then they succeeded in getting them into the boat they were killed/ The two animals were porpoises which probably strayed inot our currents following a shoal of herring. The animals, which are connical and look like small whales, are about a metre long and weigh around 30 kilos. The catch could have been valueable…
200	1902	1902-07-19	Jättendal	61.9421	17.3575	1	1.8	60			Capture	killed	A porpoise weighing 60 kilos and measuring 1.75 metres was caught last Saturday off the Jättendalsfjärdenby a local P. Johansson in Å Jatttendal with company. This year has been unusally rich with porpoises. The large animal has been purchased by the timber merchant E. Lindberg in Hudiksvall to be donated to the Hudiksvall Generall Educational Services Zoological Museum.
201	1902	1902-07-27	Skagshamn	63.2019	19.0453	1					Sighting	not_killed	At Skagen, a porpoise was seen last Sunday.
202	1902	1902-07-30	Holmsund	63.1661	18.6161	2					Bycatch	killed	Plenty of porpoise seem on be on our coast. Two porpoises were caught in a salmon net in Holms harbour by a fishermen
203	1902	1902-07-30	Fanbyviken	63.3482	19.2107	1					Sighting	not_killed	A porpoise was seen at Fanbyviken
204	1902	1902-08-02	Mattjäl	63.2331	18.9343	3					Sighting	not_killed	It is a good year for porpoises in the Ångermanländska area. Most recently, three porpoises were observed in Mattjälssundet, two of which stayed together. A person from here [Örnksöldsviken] who spent the summer out in the archipelago, tried to shoot one the other day but did not succeed
205	1902	1902-08-06	Ramvik	62.8137	17.906	4					Sighting	not_killed	Four porpoises were visible on Wednesday in the Angerman river betewen Veda and Ramvik. The presence of the animals here is understandably rare
206	1902	1902-08-07	Falkenberg	56.8746	12.473	1	1.7	80			Bycatch	killed	A porpoise, measuring 1.68 metres and with a tail width of 38 cm weighing 80 kg was caught Thursday morning near the Skarn Skotten in a flounder net by the skipper Aug. Svensson. He thought it was a springare (common dolphin) but it was a porpoise. It was very fat and left a small quantity of cod liver oil which was of good quality. While the harbour porpoise is relatively common in our waters an…
207	1902	1902-08-11	Sundsvall	62.3848	17.3816	1	1.5				Ship Strike	killed	A porpoise (over 1.5 metres long) was hit by a steamers propellor blade and it died. As you know, the porpoises are in the habit or folllowing steamers and sailing ships. When the steamer reveresed and stopped, the porpoise ran into the propellor. Apart from the peculiarity of the incident , it should be noted that is one of the rarities for porpoises to go so far into archipelago waters.
209	1902	1902-08-14	Karlby Klint, Denmark	56.5197	10.965	2				Potentially a mother and her young	Hunting	killed	Outside Karlby Klint, the other day, a fishing boat was followed for a long time by two porpoises, one larger and one smaller -- probably a mother and young and when they finally got too close, the smaller animal was captures and brought into the boat. The other one became furious and threw itself again and again against the boat so violently the fishermen were afraid it would capsize which is wh…
210	1902	1902-01-23	Öland	56.6793	17.1384	2					Sighting	not_killed	Travel account: for several hours we had Öland on our side. Here and there we observed some porpoises.
211	1903	1903-04-26	Oskarshamn	57.2671	16.4841	1					Hunting	killed	A porpoise was shot last Sunday here in the archipelago by Konrad Nilsson from Gröndal
212	1903	1903-06-07	Härnösand	62.6484	17.954	1					Sighting	not_killed	A large porpoise was visible from the pilot station yesterday
213	1903	1903-07-11	Luleå	65.5096	22.1848	1	1				Bycatch	killed	A porpoise wandered in. Had he been seen tumbling freely, it is likely that we would have heard talk of a sea serpent or something similar. Now this porpoise, however, was so decent that he allowed himself to be caught in a salmon net owned by Johan Kullberg from Alhamn. The porpoise is approx 1 metre in length. Some people this it is not a porpoise but a infant orca who made a tourist trip from …
214	1903	1903-07-16	Grundsunda	63.3132	19.1939	2		42.5		Little one weighs 1.5 pund	Bycatch	killed	Two porpoises were caught the day before yesterday in a siene net in the Örnsköldsvik archipelago by some people form Finna. One of the porpoises is belived to weigh 5-6 pounds and the other, a a juvenile 1.5 punds
215	1903	1903-07-19	Ven	55.8943	12.7499	2					Sighting	not_killed	The steamer Æolus passed Landskrona at a distance and passed through a swarm of porpoises playing on the surface of the sea very close to Hven
216	1903	1903-07-26	Härnö	62.6547	17.9532	2					Sighting	not_killed	Last Sunday evening, two porpoises were observed jumping outside the Solunshamnen at Harnon
217	1903	1903-07-28	Prästhushamn	62.7036	18.1343	1		80			Bycatch	killed	A large porpoise weighing about 80 kg (10 lispund) was found the other day by some fishermen in a salmon net in Prästhushamn at Hemson. The porpoise was already dead, but as he could only have been stuck in the net for a few hours, it was decided to use his flesh which was prepared and found to taste like beef. There was a party on Hemon that day. As proof of the animals size the liver weighed 2.…
218	1903	1903-07-25	Hudiksvall	61.7153	17.1252	1					Sighting	not_killed	The sea snake in Hudiksvalls bay, made notorious by Hudiksvalls Nyheter, has shown itself again but this time by someone who saw it closer and is not depriving our colleague of a maginificently monthly notice. When the person in question was out on a fishing trip in the bay on Saturday afternoon, he saw a large bease moving on the lake. He rower closer and found, as expected, that it was a large …
219	1903	1903-07-31	Örntorpet	58.2637	16.7152	1	0.9	10			Capture	killed	A porpoise was caught the other day at Örntorpet below Enggelholm. It was three feet long and weighed 10kg. It happens that such animals appear from time to time.
220	1903	1903-08-15	Kullaberg	56.3098	12.6595	2					Sighting	not_killed	The other day a boat observed porpoises out in the bay, which was considered a sign there would be herring
221	1903	1903-08-15	Gullmarsfjorden	58.3361	11.5619	2					Sighting	not_killed	Account of a steam ship in the fjord: some porpoises were also observed with their big fat bodies appearing up and down in the waves faithfully staying in our wake
222	1903	1903-08-29	Löfgrund	60.7513	17.4564	1					Sighting	not_killed	During the summer, porpoises have been visible from the harbour no less than 9 times
223	1903	1903-10-08	Lugön	62.6732	18.1392	1		25.5			Capture	killed	A porpoise was caught on Thursday by fisherman Holmberg at Lungön. The porpoise weighed three lispund and was sold yesterday in the city
224	1903	1903-10-11	Härnösand	62.6498	17.9767	1		24			Capture	killed	A porpoise weighing not less than 24 kg was caught in Harnösand on Sunday
225	1903	1903-10-20	Bråviken	58.6085	16.8158	1		45			Bycatch	killed	When fishmen Brostadt on Brädudden pulled in his nets on Tuesday, he made a rather unusual catch. In a gill net, a porpoise has accidentally lost its way. The rare fish worked desperately to get out of its involentary captivity, and when the somewhat stunned fisherman who has first though he had the great sea monster himself finally managed to get the porpoisein his grip, the net was badly torn. …
227	1904	1904-03-21	Björkskar	59.3664	19.1359	3					Hunting	killed	A few miles outside Bjorskär on the outer archipelago, a few men recently conducted a seal hunt. They stayed partially on the ice edge and partially on boats. With bullets and bayonets they willed 68 seals, 3 porpoises, 18 birds, IT was dangerous to leave the boats and wader about .
228	1904	1904-04-15	Ystad	55.4207	13.8218	1					Unknown	killed	A porpoise, belonging to the dolphin family, was captured last Friday in the sea outside [Ystads] by a couple of fishermen. The animal, which was killed, will become a part of the museum collection after it is stuffed
229	1904	1904-04-26	Angelskogsviken	56.1722	15.3017	1	1.2	23			Hunting	killed	A porpoise, about 1.2m long weighing 25 kg was shot a few days ago in Angelskogsviken by two of the manager Lungströms sons, aged 12 and 14 respectively. The less common aquatic animal strayed into the bay. The children were out in a boat, saw the animaland hurried home to borrow a gun whereupon with four well aimed shots they succeeded in killing the porpoise which was hit right in the head by t…
231	1904	1904-06-08	Gånsvik	62.6076	18.0679	1		40			Bycatch	killed	A porpoise who got a fishing line around his tail, was caught last night by the fisherman Bystedt in Gåndsvik on Hernön. The porpoise weighed 40 kg
232	1904	1904-06-16	Skatön	61.2835	17.2551	1		50			Unknown	killed	A porpoise, weighing around 50 kg, has been caught in one shot by the fisherman P.E. Norling at Statan outside Söderhamn. Porpoises have recenrtly been seen in fairly large numbers in our waters.
233	1904	1904-06-18	Agön	61.5423	17.3868	2	1.1	25			Bycatch	killed	Porpoises have recently appeared quite numerously in out waters. Last Saturday, fishermen J.P. Boutz and Algott Hagbom from here in the city [Hudiksvall] caught two porpoises around 110 cm in length weighing 25-30 kg in salmon nets. The animals were brought into the city the same day were they were eagerly observed.
234	1904	1904-06-30	Estersön	65.5715	22.7813	1		100			Bycatch	killed	A porpoise of considerable size was caught last Thursday evening near Luleå by the home owner Adolf Frederik Östling from Sundom. The catch was made in the river in a net where the porpoise strayed during one of its hunting trips for small fish. The animal, which was dead at the time of capture, weighed 100kg and was brought into the city and yesterday was the object of viewing.
235	1904	1904-07-11	Landsort	58.5203	17.8883	2					Sighting	not_killed	Letter written into the newspaper from a boat journey: the porpoises seem to leap for joy into the waters surface
236	1904	1904-07-15	Kälkholm	65.531	22.3865	1					Hunting	killed	Regarding the sea snake can be explained by the unexpected visit, whose horror we have demonstrarated as the highlight of the summer, in invasion of the Bothnian Sea by an admittedly annoying and unromatic but rare sea inhabitant in our waters, the porpoise. A new reminder of the numerous occurances of this animal in our waters has been given by a citizen from the country who was the luck recipie…
237	1904	1904-07-24	Djurö	59.3022	18.7038	1	1	12			Hunting	killed	A porpoise was shot Sunday morning at Djurö by A. Rudell. The animal, which is not too common in the region, was 101cm long and weighed 12 kg
238	1904	1904-08-17	Örnsköldsvik	63.254	18.7761	2					Sighting	not_killed	A couple of poproises have been visible in our archipelago these days. One of them was observed by Capt. Hägglund as far inside the bay as at Riksdaman and the other was somewhat further out on Dekarsöfjärden
239	1904	1904-12-02	Åhus	55.925	14.3368	1		70			Capture	killed	A rare fish was caught by some fishermen in Åhus last Friday, when they caught a porpoise weighing no less than 17 kg. Another paper says it weighed 70kg not 17kg.
240	1905	1905-04-07	Motala Stream	58.6069	16.2135	1					Sighting	not_killed	A rare guest appeared in the Motala Stream yesterday, namely a porpoise. The unusual sea animal came into the harbour after the Dutch schooner Jantje docked at the quay opposite the export mill. The animal soon headed out inot the lake. Porpoises, which belong to the cetacean samily and occur in large numbers on Swedens coasts, grow to be 1.5 m to 1.8 m long. They got their name from the way they…
241	1905	1905-05-10	Lyckebyån	56.1949	15.6529	1	1				Hunting	killed	A porpoise in Lyckebyån. Yesterday in the morning some fishermen in Lyckebyån outside Elfströms villa saw a porpoise (Delphinus phocæna) which had come up in shallow water. The poproise which was 1.030 metres long was killed with an axe.
242	1905	1905-05-10	Flatbotten	60.8154	17.3574	1		35			Bycatch	killed	Yesterday, the fishermen Johan Sandmark caught a porpoise in a streamnet at Flatbotten. The porpoise weighed 35 kg.
243	1905	1905-05-24	Båstad	56.4936	12.8297	1					Bycatch	killed	Porpoises are abundant in Båstadsbukten. Such large and beautiful specimens have recently been caught in fishing gear made of twine belonging to a fisherman in Båstad. The animal was so embedded that it could not free itself. From the abundant fat, several cans of pure cod liver oil were obtained which commands a rather high price
244	1905	1905-06-12	Grundsunda	63.3657	19.2658	1					Bycatch	killed	A porpoise in the salmon net. When the fishermen Öberg in Tennviken Grundsunda was going to pull the salmon nets on Monday morning when he encountered a rare catch. It was a porpoise caught inn a net. This one had to be put to death immediately
245	1905	1905-06-26	Gråberget	60.7485	17.3672	3	1				Hunting	killed	Three porpoises were seen the other day at Gråbergsdjupet. One of them, which they managed to shoot, was a metre long
246	1905	1905-07-01	Burösundet	63.2417	18.8959	1					Sighting	not_killed	A porpoise was observed the otherday in Burösundet. The "sea monster" turned out to be a proud specimen.
247	1905	1905-08-02	Hossmo	56.6257	16.263	1					Unknown	killed	Butcher Karl Bero Jonsson succeded in a rare game catch the other day while duck hunting in Hossmoån he happened to shoot a porpoise, which was lying on the shore and basking in the sunshine. The beautiful animal has been handed over to Mr. Hullgren from conservation
248	1905	1905-09-03	Valdemarsviken	58.1212	16.7369	1	1				Hunting	killed	A porpoise, 1 metre in length, was shot Sunday in Valdermarsviken by fisherman Österman. It is likely that the fish wandered in from the North Sea
249	1905	1905-09-26	Sundsvall	62.3896	17.3494	1					Sighting	not_killed	An unusual guest appeared yesterday afternoon at half 5 o'clock in this port. At the stated time, several people observed a porpoise, which was playing happily in the inner harbour. After a couple of minutes though, the animal was fightened by a steamer and set off out of the bay
250	1906	1906-05-24	Norrteljeån	59.7605	18.7427	1	2				Sighting	not_killed	A porpoise got lost yesterday afternoon in the bay. When it got to the steamer "Norrtelje" in the harbour, it turned and left the bay. His visit to the harbour was followed with great interest by those walking around the harbour. The porpoise, also called "marsvinet" (Phocoæna communis) belongs to the toothed whales. He is black-ish above, white below, and reached a length of nearly two metres.
251	1906	1906-06-03	Härnösand	62.6505	17.9519	4					Sighting	not_killed	Four porpoises were visible on Sunday in Hernösands. A number of interested people when out in boats, it was so close they they even came to the rivers
252	1906	1906-06-11	Öhrviken	64.6645	21.2121	1	1.2				Hunting	killed	A porpoise has been shot by J.P. Lundberg from Burön. It had a length of 4 feet and was found between Burön and Öhrviken
253	1906	1906-06-29	Malmösundet	63.2068	18.9329	2					Sighting	not_killed	Two porpoises were observed yesterday evening outside the harbor at the Malmö sound by a couple of fishermen. They seemed to be large specimens.
254	1906	1906-06-30	Örnsköldsvik	63.2832	18.7173	1					Capture	killed	A porpoise was caught in the city harbour
255	1906	1906-07-03	Båstad	56.4424	12.8455	1	1.5				Bycatch	killed	A large porpoise was captured one day ago in fishing gear outside Båstad by the Karström brothers. The beast had a length of 2.5 alnar. Its abundant blubber, several inches thick in some places, was boiled from which several large jubs of cod liver oil were preserved. It is now a rarity that porpoises appear along our coasts. However, one or two examples can be found. Decades ago, this type of fi…
256	1906	1906-11-27	Bursjöholmen	63.2824	18.8813	5					Capture	killed	Inside Bursjöholmen the other day 5 porpoises from the same group were caught. It is only in recent years that these sea creatures have started to be seen in our archipelago, bays, and straights. They used to be so rare. About 30 years ago when they were seen they were thought to be monsters or something else dangerous. Nowadays they are not so unusual and they are not danergous or have anything …
258	1906	1906-12-22	Kanholmsfjärden	59.3225	18.7719	1	1.5				Stranding	killed	Mate Pettersson has be on a fishing trip with his son on the 22nd. Arriving at Märggrundet and Stafanäslandet in the strait between Kanholmafjärden and Simströmmen the boy found the animal unusually laying on the beach at the waters edge. The father rowed they and got the beast on the boat. It measures about 1.5 metre in length and the height of the abdomen to the dorsal fin is about 30 cm. The h…
259	1907	1907-04-13	Båstad	56.4562	12.84	1	1.2				Bycatch	killed	Porpoises are said to be good in Båstad Bay. Such a large and beautiful specimen was caught in the fishing net of the famour rower B Hinriksson. The animal had become embedded in the net and was brought alive onto the boat. The large beast was about 2 alnar. From the abundant blubber, which was two inches thick in some places, cod liver oil is cooked which fetches a high price. Such animals can b…
260	1907	1907-06-06	Härnösand	62.6437	17.9434	1					Hunting	not_killed	A porpoise appeared last Thursday evening in Hernösands harbour. Some boys, who discovered the porpoise tried to reach him by boat. He let them get close but when they beat after him with oars he dissapeared down. The porpoise did not take any damage from a few shots fired at him by a visiting tourist.
261	1907	1907-06-08	Nyhamn	62.974	17.7843	1		23			Hunting	killed	A porpoise was shot on Sunday outsite Nyhamn by Mr. Helmer Zetterberg. The animal weighed 23kg
262	1907	1907-07-28	Malmösundet	63.2105	18.9341	2					Sighting	not_killed	A pair of large porpoises were visible on Sunday in Malmö Bay
263	1907	1907-09-21	Idbyfjärden	63.2786	18.8696	2					Sighting	not_killed	A number of porpoises were observed last week inside Idbyfjärden. It it now two autumns in a row that you can observe these sea aniamls in the archipelago
264	1908	1908-07-05	Torne Furuö	65.7335	24.079	1	1.5	40			Bycatch	killed	A porpoise was shot on Sunday at Torno Furuö. It has gotten caught in a salmon net from which it could not free itself. Villian Dannel from Wuono shot it 4 times with a pellet gun and thus released it from captivity. The porpoise weighed 40kg and was 1.5 metres long
265	1908	1908-07-28	Pingstholmen	59.2875	17.5779	1		40			Bycatch	killed	A porpoise was caught yesterday by goldsmith K. Kindberg near his summer resort in Pingstholmen. The animal, which belongs to the cetacean genus, which is more rare in our archipelago, had strayed into a net and was killed with boat hooks. The animal was beautiful and measured 5 in length and weighed 40kg
266	1909	1909-05-28	Baggensfjärden	59.3013	18.3095	3					Sighting	not_killed	The mysterious sea monster from Baggens Bay has been shown to be three harbour porpoises. Porpoises are not common along the east coast and are not always recognised
267	1909	1909-05-28	Saltsjö	59.2786	18.3297	3					Sighting	not_killed	Monster was three porpoises in a line
268	1910	1910-07-20	Gnarp	62.028	17.4309	1	1				Bycatch	killed	A couple fishermen in Gnarp in Northern Hälsingland caught a porpoise the other day. They caught three barrels of flounder as well as a porpoise, which probably got stuck as punishment while trying to eat the fish. The porpoise had entangled itself in the net so tightly that it had suffocated. The captured porpoise was slightly over 1m long. When fully grown, the species grows up to two metres. I…
269	1910	1910-08-06	Suutari Island	65.6813	23.9789	4					Sighting	not_killed	Four porpoises were seen the other day off the south side of Suutari from Gripen. It is not so rare for porpoises to occasionally appear in our waters
270	1910	1910-09-20	Vänern Lake	59.3141	13.8161	1					Sighting	not_killed	Regarding a Sea monster reported in Vänern Lake by Åmål: A resident of Krstinehamn, who the other day was on a boat trip between Karlstad and Kristinehamn observed a porpoise in the lake which is identify to the "beast" in question. The discovery is interesting to find seals, porpoises, or other sea animals in Lake Värnen.
271	1910	1910-10-23	Söderhamn	61.2699	17.1786	4					Hunting	not_killed	Motorboat owners were out at sea on Sunday when a larger porpoise appeared in front of the boat and did not move away and the boat had to be stopped. Only when an attempt was made to harpoon the animal with the boat hook did it diappear into the depths. Later, four porpoises appeared, one of which was hit by shot from a gun but without the intended effect. If suitable catching tools had been brou…
272	1911	1911-05-20	Gulf of Bothnia	62.391	19.6458	3					Sighting	not_killed	On its last journey here from Finland, the steamer Sundsvall was follwed for a large part of the journey by three large porpoises which tumbled about in the wake
273	1911	1911-05-20	Saltsjö	59.2737	18.3244	1					Hunting	killed	Seals and porpoises are abundant in our waters writes the newspaper "Saltsjöbaden". The landownder J. Wibom shot a larger porpoise last week which unfotunately sank after the fatal shot. Maybe it is a relative of the famous Saltsjöbads animal. Some seals are very large indeed larger than some boats claims the newspaper
274	1911	1911-06-04	Sundsvall	62.3441	17.4607	2		75			Hunting	killed	Two huge porpoises of around 75kg each were caught on Whitsunday at Holarnes fishing location. It took 3-4 hours to capture the beasts. They were chased into the Aggejö straight and seal and whitfish nets were put around to capture them
275	1911	1911-06-15	Örnsköldsvik	63.2736	18.7317	1					Sighting	not_killed	A porpoise was observed in the harbour Wednesday and yesterday
276	1911	1911-12-12	Gettersön	57.1154	12.2051	1		60			Bycatch	killed	Fisherman Johan Nikson from Getterön who on the morning of the 12th was busy hauling in the fishing was surprised that a porpoise had stuck to one of the hooks. The highly unusualcatch was brought to land and when weighed was found to be 60kg
277	1912	1912-06-11	Tunadal	62.4354	17.397	1					Sighting	not_killed	A porpoise was observed yesterday evening at half past six in Alnösundet outside Tunadal
278	1912	1912-06-22	Stora Värtan	59.3983	18.1201	1	0.9				Sighting	not_killed	When some were sailing in Stora Värtan, their attention was fixed on a strange object on the surface of the water that made a loud noise. It turned out to be a porpoise that had lost its way in the water . The animal was seen at least 10 times, lifting itself above the water and the round body was approximately 3 foot with a forked tail.
279	1912	1912-08-16	Tjurholmen	57.967	12.1263	1	1.3				Capture	killed	A porpoise caught in the Göta Alv river. Yesterday evening, a porpoise, 2 alnar and 6 tum long was caught at Tjufholmen by fishermen Sander Laurin
280	1912	1912-08-05	Sandskär	61.2326	17.2226	1					Hunting	not_killed	A porpoise was visible one day last week in Tuppsundet between Sandskär and Grimsön. It was pursued by huntered in a motorboat, but managed to escape
282	1912	1912-07-04	Nötbolandet	63.2388	18.8725	1					Hunting	killed	A porpoise was shot last night outside Nötbolandet by the crew onboad the customs boat
283	1912	1912-09-23	Gavleån	60.6827	17.201	1					Sighting	not_killed	On Monday, a porpoise had strayed into the Galfeån and was visible right up by the customs house
284	1913	1913-01-10	Klintegårda	57.7311	18.3866	1	1.8	70			Stranding	killed	A beautiful specimen of a porpoise has been brought to Visby by home owner Herman Johansson from Kintegårda in Veskinde, who found there animal stranded there and took posession of it with the itnet of bringing to an educational institution. It weighed 70kg and was , according the eye measurements, approximately 1.8 metres long. Porpoises occassionally occur in our waters but mostly only smaller …
285	1913	1913-04-06	Torsö	55.9981	14.6506	1	1	45			Bycatch	killed	A porpoise, about 1 metre in long and weighing between 40 and 50 kg was brought ashore here yesterday by the fisherman K. J. Olsson from Tossö. Ollson had caught the porpoise by mistake on Monday in a salmon net in which the fish, while trying to get at a larger salmon in the net, became unhelpfully entanged. It was only after great effort that Olsson maganed to get the animal in the boat. Howeve…
286	1913	1913-04-19	Sunna	56.1941	15.6046	1	1				Capture	killed	A porpoise in Sunna-ån. On Saturday, a rather rare find was made in Sunn-ån in Blekinge. A person living nearby, who was out in the river to fish, notices something peculiar right next to one of the banks at Sunnabro. On closer inspection of the object, it was found to be a porpoise that had strayed into the river. The porposie was pulled up in the shallow water and caught. It was about 1 m long …
287	1913	1913-05-30	Täfteå	63.8014	20.5052	1					Capture	killed	A porpoise was caught last Friday in a net in Täftefjärden outside Umeå
288	1913	1913-07-08	Mali	65.6	23.8181	1	1.5	50			Bycatch	killed	A more unusual catch was made last night by factory worker Janna Strömberg in Mali who found a larger porpoise in a salmon net which ad evidentaly by some chance wandered up to our northern waters. the porpoise which was nearly 1.5 metres long weighed about 50 kg. It was brought ot the city by the steamship Seskarö and placed on the quaywhere during the course of the morning a lot of onlookers ma…
289	1913	1913-07-09	Norrfjärden	62.0637	17.45	1					Stranding	not_killed	A smaller porpoise. Phocoena communis, was found floating ashore at Norrfjärd by a person from Stugsund the other day. The specimen of the less common animal for our region, appeared to have just died, but there was no way that it had been shot or killed
290	1913	1913-07-26	Blidö	59.6149	18.8791	2					Sighting	not_killed	The sight in Bildösund has aroused attention and given rise to a number of explanations. Last week, myself and a manager G. observed a strong wave surge against the island of Furusund, no boat that could cause the effect was present The next day, we recieved an explanation, that two large porpoises were observed coming from Bildö sound chaning eachother and causing the same effect as stated above…
291	1913	1913-09-10	Ulvön	62.9903	18.6057	1					Bycatch	killed	A larger porpoise was caught the otherday in a herring net outside Ulvön
293	1913	1913-10-18	Helsingborg	56.0404	12.6707	1					Bycatch	killed	A porpoise caught in Öresund. The fishing boat "Drott" from Råå arrived on Saturday at the port of Copenhagen and docked at the Börsen with a load of cod which was caught outside of Hälsingborg as well as a large porpoise which got lost in the fishing net and died
294	1914	1914-09-19	Idbyfjärden	63.2803	18.8687	2					Sighting	not_killed	A number of porpoises have been "tumbling" around the last few says in Idbyfjärden. These sea animals seem to be multiplying more and more along our archipelago coasts and bays
295	1915	1915-04-20	Sassnitz, Germany	55.0171	13.2307	1					Sighting	not_killed	Concern regarding travel to Germany during wartime. Says nothing has been safer. While many people chose not to take the ferry to Sassnitz instead driving to Denmark via Malmö, the ferry was enjoyable. The sea is almost mirror like and the sun was shining. They say the occasional porpoise was seen.
296	1915	1915-04-27	Torö	58.8064	17.8642	1	1.8	70			Stranding	killed	A master gardener at Herrhamra farm on Torön, north of Landsort, managed to catch a porpoise the other day. The animal, which was wounded, had entered shallow water and could not get out again. The animal which measuted 1.75 metres in legth and weighed 70 kg gave about 10 litres of cod liver oil.
297	1915	1915-06-05	Flaket	61.3164	17.0821	1		30			Hunting	killed	A rare catch was made last Saturday on Flaket 1 the correspondent at Söderhamns mechanical workshop E. Pott managed to shoot a porpoise which had strayed so far inland. The animal weighed about 30 kg
298	1915	1915-06-08	Storön	62.7687	18.2259	1		65			Bycatch	killed	A porpoise who got tanged in a salmon net was caught on Tuesday at Storön by Mr. Gustaf Eriksson. It weighed 60-70 kg. Porpoises are quite rare on our coasts.
299	1915	1915-07-23	Rödkallen	65.3143	22.3622	3					Sighting	not_killed	Three porpoises were observed the other day in the vicinity of Rödkallens lighthouse
300	1915	1915-09-30	Utö	58.939	18.354	4					Sighting	not_killed	The porpoise or stjälping as it is called by the coastal inhabitants of Södermanland is by no means an unfamiliar guest and for the inhabitants of the archipelago on the remote islands. At Utö you see them every year near the coast. The other day, two islanders were a few km out on the Baltic Sea fishing for cod. It was in the morning, the weather was beautiful, the wind westerly and a small curr…
301	1916	1916-06-23	Hindersön	65.569	22.6346	5					Sighting	not_killed	Porpoises are very numerous in our archipelago this year. During the almost three weeks of calm, here and there porpoises have shown themselves on the surface of the water. The day before Midsummer, 5 appeared at Hinderöharen in the Luleå archipelago
302	1916	1916-08-28	Djursholm	59.3968	18.1099	1	2				Sighting	not_killed	Regarding the Värta beast: it was seen at 3pm on Monday sailing outside Djursholm Believing it was a seal, I immediately lowered the sails and paddled carefully towards it. A few powerful rings on th water showed where it had disapeared. However, it appeared right away next to it and proved to be a large porpoise about 2 metres long. Them then blew out air forcefully and immedietly rolled down ag…
303	1916	1916-09-01	Enskär	61.235	17.2588	1					Sighting	not_killed	On Friday evening, a larger porpoise steered towards Enskärshammen but turned around when it found itself the object of lively and not harmless attention, and appeared to be swimming in the direction of Enskärslandet
304	1916	1916-09-06	Köpmanholmen	63.173	18.6042	1					Hunting	killed	A porpoise of 51kg was shot on Wednesday by the butcher Gottfrid Vestmad from Köpmanholmen. The animal itself had no less than 29 whitefish and 4 perch
305	1916	1916-09-12	Gavleån	60.6784	17.1643	1	1.8	51			Sighting	not_killed	On Tuesday afternoon, a large porpoise strayed into Gafleån. After some wandering through the narrow passage, during which the extremely rare animal was visible for long moments partly in the river and then emerged out to sea. The rare guest had a length of 1.75 m.
306	1917	1917-02-13	Simrishamn	55.5603	14.3614	1		100			Bycatch	killed	A porpoise in the trapping gear. According to "Södra Skåne" on Tuesday night a porpoise was careless enough to entangle itself in the fishing gear froma fisherman Mellberg from Simrishamn, which was catually set out to catch cod. It was 100kg animal. Mr Mellberg made a good catch as the fish leaves about 40 litres of cod liver oil when oiled. Furthermore, the fishing water is currently full of se…
307	1917	1917-04-27	Limhamn	55.5821	12.9015	2					Sighting	not_killed	While fishing for flounder, a fishermen observed a school of herring being caught by some porpoises. The fishermen steered into the way and caught herring in a tin bucket
308	1917	1917-08-31	Storjungfrun	61.16	17.3363	1	1.7				Hunting	killed	A porpoise (Phocena communis) was shot last Friday night outside Strojungfrun by Mr. Henning Skogfeldt. It measured a length of 170 cm
309	1917	1917-12-15	Baskemölla	55.5961	14.3172	1					Bycatch	killed	When some fishermen in Baskemölla were out on Saturday pulling up their nets. They notice there was something wrong with their nets because they were difficult to pull up. Soon the solution to the riddle came. It turned out that it was. A larger porpoise that had been the catch of the day. The varcious animal in its eagerness to clear the nets of the contents of herring and had completely entange…
310	1918	1918-09-05	Luleå	65.5724	22.1389	2					Sighting	not_killed	Two porpoises were observed Thursday in Luleå harbour
311	1919	1919-06-22	Ellös	58.1939	11.4002	1					Sighting	not_killed	A porpoise was observed on a sail from Lysekil to Ellös
312	1919	1919-11-26	Trelleborg	55.3633	13.1941	1		58			Stranding	not_killed	A find was made the other day by four boys out in Östra suburb. The boys found an object on the waters edge, which on closer examination turned out to be a dead porpoise. With united efforts, the boys hauled the porpoise ahore and took it to the Fett industrial factory. It weighed 58kg and brought in 14.50 which the boys thought was good bearer pay
313	1920	1920-09-20	Hörnskatan	63.2355	18.9126	2					Sighting	not_killed	A pair of large porpoises appeared on Monday at Hörnskatan and Malmöfjarden. According to the observers, the porpoises were giant specimens
314	1920	1920-05-11	Malmö	55.6143	12.9941	1					Sighting	not_killed	An unusual guest in Malmö harbour. Malmö port has a pleasant visit yesterday. A porpoise had wandered into the harbor and throroughly investigated the consitions in the basin inside the lighthouse, in the middle of the Skeppsbron. He wallowed happily and undisturbed in the sun-glittering water, now and then showing his dorsal fin and his shiny back. However, the waters turned out to be too limiti…
315	1921	1921-07-20	Bondökallarna	65.1328	21.8683	1					Capture	killed	A porpoise has recently been caught and killed at Bondökallarna in the Piteå archipelago. The specimen has now been incorporated into the fisheries exhibition in Luleå
316	1921	1921-08-24	Ulvön	62.9784	18.6577	1	2				Bycatch	killed	The fisherman G. Wisten from Ulvön makes a catch the day before yesterday while fishing. On a laid-out salmon reef he caught a porpoise which measured no less than 2m in length
317	1921	1921-09-21	Malmöfjärden	63.2296	18.9329	2					Sighting	not_killed	Two large porpoises showed up on Wednesday out at Malmöfjarden. After the sea creaters tumbled in the bay for about an hour, they returned to sea
318	1922	1922-05-01	Örnsköldsvik	63.2208	18.8978	1					Sighting	not_killed	In the fishing harbors of the Örnsköldsvik resport, everyday life is already begining to take on a more lively character ahead of the approaching fishing season. However, the harbour fishermen maintain that no actual sturgeon catch can be counted on before June. However, porpoises and seagulls have already been observed
319	1922	1922-07-20	Stor-Rabben	65.1795	21.9392	1	1.4	36			Bycatch	killed	A porpoise was caught Thursday morning at Stor-Rebben by the fishermen A. Nordlund and Viktor Lundqvist. The porpoise has strayed into a net and was already dead when it was found. The animal is 135 cm long and weighs 36 kg. The specimen will be donated to the Piteå folkschool
320	1922	1922-08-16	Kläppudden	63.1698	18.603	1		65			Hunting	killed	A porpoise weighing 65kg was shot the other day at Kläppudden by the butcher G. Vestman, Köpmanholmen
321	1922	1922-10-01	Solbacken	56.6882	16.3693	1	1.5				Stranding	killed	A rather unusal guest for the Baltic Sea, a porpoise, appeared on Sunday evening outside Solbacken near Kalmar. However, he had the misfortune to come across water that was too low and Monday morning it was noticed that he had run aground. That adventure cost him his life: a well aimed shot ended his attemt to breat free again. The porpoise was about 1.5 m long
322	1922	1922-12-10	Nidingen	57.3038	11.8974	2					Sighting	not_killed	A lot of porpoises and whales have been visible from Nidingen on Sunday and Monday which indicates the winter herring is approaching
323	1923	1923-07-27	Gålö	59.0796	18.2978	1		25			Hunting	killed	You don't shoot a porpoise with a saloon rifle every day. However, the above porpoise was killed with such a weapon on Sålöfjärden west of Daralö. Georg Janson ins the name of the lucky shooter, the distance was about 40m and the porpoise weighed about 25 kg. The incident took place on Friday and the hunt ended after pursuing the porpoise for an hour
324	1924	1924-03-18	Kappelshamn	57.8645	18.7982	100					Stranding	not_killed	Great slaughter of porpoises about 30 metres from shore. Had folled along and been strapped in a bay by the drift ice. The revailing ice conditions have indeed been particularly disadvantagous for traffic, but thtat they have not exclusively brough unpleasent consequences is known by an inicient that recently occured at Kappelandsviken on the northern tip of Gotland. On Tuesday, it was overserved…
325	1924	1924-04-29	Malmö	55.6112	12.9966	1					Hunting	not_killed	Yesterday morning a porpoise got lost in Malmö harbour where it spent the whole morning swimming around between the inner lighthouse and the railway bridge. They tried to catch the unusual sailor, but the attempts failed adn the porpoise eventually left for other waters.
326	1924	1924-08-13	Köpmanholmen	63.1708	18.6285	1		50			Bycatch	killed	A porpoise was caught this morning at Nässjöbäck outside Köpanholmen. The dolphin, which was quite large, about 50 kg had become stuck in a net owned by Mr. Aug. Norgren.
327	1888	1888-05-15	Hällevik	56.0091	14.7044	1					Capture	killed	It is said a fisherman obtained three salmon, a sole , and a harbour porpoise. The salmon is at least 14 lisp.
328	1836	1836-06-01	Trans, Denmark	56.4885	8.10478	2					Sighting	not_killed	At the beginning of June, two whales appeared on the west coast of Jutland outside Fiartring and Trands and stayed in these places for a week, without the local fishermen who lacked both the equipment and knowledge of whaling, approaching them As large numbers of porpoises were also seen and herring here caught in Limfjord, it is not improbable that these guests were catching herring the bay
329	1890	1890-04-08	Helsingborg	56.0424	12.6777	1	1.8				Capture	killed	A porpoise, a full 6 feet long, has been caught this morning by fishermen in the straight just outside the city.
330	1882	1882-06-16	Altappen	65.5428	22.335	1	1.5	44.625			Bycatch	killed	A porpoise i.e. seapig with weight of 105 pounds and 5 foot long was caught 13th day of this month close to Luleå in Altappen salmon trap. This animal is very rarely met in the Baltic.
331	1885	1885-06-03	Landsort	58.7364	17.8632	1	1.5	34			Bycatch	killed	Salmon catching at sea. At the tip of the peninsula named Landsort in the Stockholm archipelago more salmon have started to be caught. Salmon has a good market in Stockholm, where they are brought daily as fresh. From a salmon trap was also a 80 pound heavy and 5 foot long porpoise i.e. seapig got there
332	1880	1880-08-24	Galtström	62.1725	17.5116	1	0	0			Sighting	not_killed	A harbour porpoise had yesterday morning, a few minutes before the fire started [of the steam ship Swartwit, which caught fire east of Galtström on its way from Gnarp to Sundsvall], been observed from the steamship Swartwit, and had been recognised as something very rare that such animal showed itself in the Baltic Sea.
333	1885	1885-08-06	Väddöviken at Trästa	60.0429	18.7722	3	0	0			Hunting	not_killed	Through inquiries in the vicinity I found that early this month around the 6th, three similar beasts have been observed in Väddöviken by Trästa, probably following fish through the sound at Lund ("Lundan") and since then have resided almost a couple of weeks in the part of the bay that is close to Lundan and the mouth of the canal, and began to feel locked in, while he who stayed only stayed in t…
334	1902	1902-07-17	Haparanda Archipelago	65.767	24.1135	1	1.5	51.5			Bycatch	killed	Saw a strange creature there. The animal thrashed and tore to free itself from the net but to no avail. IN the end, it was killed. It was a porpoise a little over 5 feet long weighin 51.5 pounds. Yesterday the animal was shown to the public and the Pakkahuone square here. This is already the third porpoise that has been spotten in our archipelago this summer
335	1904	1904-05-04	Husbacka, Östhammar	60.2735	18.368	3	0				Sighting	not_killed	Three harbour porpoises were observed the day before yesterday off Husbacka. It is quite rare that these thief fishermen of the sea enter as far into the inlets as north of Östhammar.
336	1904	1904-09-19	Between Tjuvholmen and mailand at Harka, Norrtäljeviken	59.7587	18.7654	2	0				Sighting	not_killed	Two harbour porpoises were observed yesterday between Tjuvholmen and Harkalandet by fishermen from Norrtälje.
337	1904	1904-09-20	Örnsköldsvik	63.271	18.7379	2	0				Sighting	not_killed	Plenty of porpoises in the Bothnian Sea. IN Örnsköldsviks harbour two have been seen tumbling around for the past few days
338	1905	1905-08-04	Skags Lighthouse	63.196	19.0459	1	0				Sighting	not_killed	A harbour porpoise of unusual size was observed yesterday close to Skags lighthouse, is said by an informant.
339	1905	1905-04-28	St. Anna	58.3217	16.8167	1	0				Sighting	not_killed	From St Anna. A harbour porpoise recently porpoise around at Lindersfjärden. The herring fishery is ongoing here is going well.
340	1906	1906-06-03	Härnsösand	62.6404	17.9422	4	0				Sighting	not_killed	Four harbour porpoises visited the harbour of Härnösand, informs Härnösandsposten.

## Sheet: RID Table
OID	Report ID	Journal Name	Search Term	Year of Observation	Date of Publicati	Exact Date
1	1	Hwad nytt?	Delphinus	1772	1772-05-29	1772-05-27
2	2	Stockholms Weckoblab	Tumlare	1775	1775-09-28	1775-09-28
2	3	Inrikes Tidningar	Tumlare	1775	1775-10-05	1775-09-28
3	4	Daglight Allehanda	marsvin	1838	1838-05-11	1838-05-11
4	5	Gotheborgs Allehanda	Tumlare	1842	1842-05-04	1842-04-01
4	6	Aftonbladet	Tumlare	1842	1842-05-14	1842-04-01
5	7	Svenska Tidningen	Delphinus	1854	1854-05-01	1854-05-01
5	8	Svenska Tidningen	Delphinus	1854	1854-05-02	1854-05-01
6	9	Post-Och Inrikes Tidningar	sjöodjur	1853	1853-07-19	1853-07-06
7	10	Norrlandsposten	Delphinus	1858	1858-06-14	1858-06-14
7	11	Svenska Tidningen	Delphinus	1858	1858-06-14	1858-06-14
7	12	Upsalaposten	Delphinus	1858	1858-06-16	1858-06-05
7	13	Folkets Röst	Delphinus	1858	1858-06-16	1858-06-16
7	14	Goteborgs Handels - Och Sjofartstidning	Delphinus	1858	1858-06-22	1858-06-22
7	15	Folkets Tidning	Delphinus	1858	1858-06-23	1858-06-23
7	16	Umebladt	Tumlare	1858	1858-06-05	1858-06-05
7	17	Norrbottensposten	Tumlare	1858	1858-06-12	1858-06-12
7	18	Stockholms Dagblad	Tumlare	1858	1858-06-15	1858-06-05
7	19	Post-Och Inrikes Tidningar	Tumlare	1858	1858-06-16	1858-06-05
7	20	Waktaren	Tumlare	1858	1858-06-19	1858-06-05
7	21	Upsala	Tumlare	1858	1858-06-18	1858-06-05
7	22	Nykopingsbladet	Tumlare	1858	1858-06-18	1858-06-18
7	23	Norra Calmar Lans Tidning	Tumlare	1858	1858-06-23	1858-06-05
7	24	Eskilstuna Allehanda	Tumlare	1858	1858-06-23	1858-06-23
7	25	Halland Post	Tumlare	1858	1858-06-23	1858-06-05
7	26	Gotlands Lans Tidning	Tumlare	1858	1858-06-25	1858-06-25
7	27	Kopings Tidning	Tumlare	1858	1858-06-25	1858-06-25
7	28	Hudikswalls	Tumlare	1858	1858-06-26	1858-06-05
8	29	Goteborgs Handels - Och Sjofartstidning	Tumlare	1860	1860-08-18	1860-08-18
9	30	Goteborgs Handels - Och Sjofartstidning	Delphinus	1861	1861-09-20	1861-08-31
10	31	Post-Och Inrikes Tidningar	Delphinus	1865	1865-10-21	1865-10-21
10	32	Goteborgsposten	Delphinus	1865	1865-10-24	1865-10-24
10	33	Aros	Delphinus	1865	1865-10-25	1865-10-25
10	34	Skofde Tidning	Delphinus	1865	1865-10-28	1865-10-28
10	35	Aftonbladet	Tumlare	1865	1865-10-21	1865-10-21
10	36	Hjo Weckotidining	Tumlare	1865	1865-11-04	1865-11-04
10	37	Halmstadsbladet	Phocoena	1865	1865-10-24	1865-10-24
10	38	Lidköpings Tidning	Phocoena	1865	1865-11-01	1865-11-01
11	39	Karlshamns Allehanda	Phocoena	1866	1866-05-30	1866-05-24
11	40	Carlscronas Wekoblad	Phocoena	1866	1866-06-02	1866-06-02
11	81	Nya Wexjöbladet	Tumlare	1866	1866-06-06	1866-06-06
11	82	Wadstena Läns Tidning	Tumlare	1866	1866-06-09	1866-05-30
11	83	Upsala	Tumlare	1866	1866-06-12	1866-06-12
11	41	Oresund Post	Phocoena	1866	1866-06-04	1866-05-30
11	42	Post-Och Inrikes Tidningar	Phocoena	1866	1866-06-05	1866-05-30
11	43	Nykopingsbladet	Phocoena	1866	1866-06-08	1866-06-08
11	44	Nora Stads och Berglags Tidning	Phocoena	1866	1866-06-09	1866-06-09
11	45	Kristianstabsbladet	Phocoena	1866	1866-06-09	1866-05-30
12	46	Sodermanlands Lans Tidning	Delphinus	1868	1868-05-27	1868-05-27
12	47	Dagens Nyheter	Delphinus	1868	1868-05-28	1868-05-28
12	48	Ny Dalight Allehanda	Delphinus	1868	1868-05-28	1868-05-28
12	49	Post-Och Inrikes Tidningar	Delphinus	1868	1868-05-28	1868-05-28
12	50	Stockholms Dagblad	Delphinus	1868	1868-05-28	1868-05-28
12	51	Eskilstuna Tidning	Delphinus	1868	1868-05-30	1868-05-30
12	52	Skofde Tidning	Delphinus	1868	1868-05-30	1868-05-30
12	53	Eskilstuna Allehanda	Delphinus	1868	1868-05-30	1868-05-30
12	65	Skan Telegraph	Tumlare	1868	1868-05-30	1868-05-30
12	66	Olandsbladet	Tumlare	1868	1868-06-06	1868-06-06
12	54	Gefleposten	Delphinus	1868	1868-05-30	1868-05-30
12	68	Norrlandsposten	Tumlare	1868	1868-05-30	1869-05-30
12	55	Norrkopings Tidningar	Delphinus	1868	1868-05-30	1899-12-30
12	56	Tidning for falu lan och stad	Delphinus	1868	1868-06-03	1868-05-24
12	57	Jonkopingposten	Delphinus	1868	1868-06-30	1868-05-24
12	84	Aftonbladet	Tumlare	1868	1868-05-28	1868-05-28
12	85	Goteborgs Handels-och Sjofartstidning	Tumlare	1868	1868-05-28	1868-05-28
12	86	Strengnäs Weckoblad	Tumlare	1868	1868-05-30	1868-05-27
12	87	Aros	Tumlare	1868	1868-05-30	1868-05-24
12	88	Gotlands Läns Nya Tidning	Tumlare	1868	1868-06-05	1868-05-24
12	89	Norrbottenskuriren	Tumlare	1868	1868-06-11	1868-06-07
12	58	Marstrand Posten	Delphinus	1868	1868-06-06	1868-05-24
13	59	Bohuslans Tidning	Delphinus	1870	1870-04-29	1868-04-29
13	60	Goteborgs Handels - Och Sjofartstidning	Delphinus	1870	1870-04-30	1870-04-28
13	61	Wenersborgsposten	Delphinus	1870	1870-05-02	1870-05-02
13	62	Stockholmsposten	Delphinus	1870	1870-05-02	1870-05-02
13	70	Malmo Handels Och Sjofartstidning	Tumlare	1870	1870-05-03	1870-05-03
13	63	Barometern	Delphinus	1870	1870-05-04	1870-05-04
14	64	Dagstelegrafen	marsvin	1870	1870-05-02	1870-05-02
15	67	Nykopingsbladet	Tumlare	1866	1866-04-27	1886-04-17
15	69	Norrlandsposten	Tumlare	1866	1866-04-26	1866-04-26
15	71	Karlshamns Allehanda	Tumlare	1866	1866-04-28	1866-04-28
15	72	Barometern	Tumlare	1866	1866-04-28	1866-04-28
15	73	Post-Och Inrikes Tidningar	Tumlare	1866	1866-04-23	1866-04-23
15	74	Goteborgs Handels - Och Sjofartstidning	Tumlare	1866	1866-04-20	1866-04-19
16	75	Stromstads Tidning	valfisk	1869	1869-12-11	1869-12-11
16	76	Kalmar	Tumlare	1869	1869-11-24	1869-11-24
16	77	Falkopings Tidning	Tumlare	1869	1869-12-08	1869-12-08
16	78	Karlshamns Allehanda	Tumlare	1869	1869-11-27	1869-11-27
16	79	Nerikes Allehanda	Tumlare	1869	1869-12-01	1869-12-01
16	80	Sköfde Tidning	Tumlare	1869	1869-12-11	1869-12-01
17	90	Strömstads Tidning	communis	1871	1871-05-31	1871-05-31
17	91	Bohuslans Tidning	communis	1871	1871-06-02	1871-06-02
17	92	Göteborgs Handels Och Sjöfartstidning	communis	1871	1871-06-02	1871-06-02
17	93	Göteborgsposten	communis	1871	1871-06-03	1871-06-03
17	94	Jönköpings Tidning	communis	1871	1871-06-07	1871-06-07
17	95	Nya Wermlandstidningen	communis	1871	1871-06-07	1871-06-07
17	96	Kalmar	communis	1871	1871-06-07	1871-06-07
17	97	Snällposten	communis	1871	1871-06-07	1871-06-07
17	98	Cimbrishamnsbladet	communis	1871	1871-06-09	1871-06-09
17	99	Skånska Posten	communis	1871	1871-06-10	1871-06-10
17	100	Blekinge Läns Tidning	communis	1871	1871-06-10	1871-06-10
17	101	Engelholms Tidning	communis	1871	1871-06-16	1871-06-16
17	114	Aftonbladet	Tumlare	1871	1871-06-03	1871-06-03
17	115	Stockhoms Dagblad	Tumlare	1871	1871-06-05	1871-06-05
17	116	Post-Och Inrikes Tidningar	Tumlare	1871	1871-06-05	1871-06-05
17	117	Dagens Nyheter	Tumlare	1871	1871-06-05	1871-06-05
17	118	Nya Daligt Allehanda	Tumlare	1871	1871-06-05	1871-06-05
17	119	Lunds Weckoblad	Tumlare	1871	1871-06-06	1871-06-06
17	120	Swea	Tumlare	1871	1871-06-06	1871-06-06
17	121	Nyare Skeninge Tidning	Tumlare	1871	1871-06-07	1871-06-07
17	122	Norrlandsposten	Tumlare	1871	1871-06-07	1871-06-07
17	123	Hallandposten	Tumlare	1871	1871-06-07	1871-06-07
17	124	Nya Carlshamnsposten	Tumlare	1871	1871-06-07	1871-06-07
17	125	Malmö Allehanda	Tumlare	1871	1871-06-07	1871-06-07
17	126	Gefleposten	Tumlare	1871	1871-06-08	1871-06-08
17	127	Motala Tidning	Tumlare	1871	1871-06-09	1871-06-09
17	128	Kronobergs Läns Tidning	Tumlare	1871	1871-06-10	1871-06-10
17	129	Hallandsposten	Tumlare	1871	1871-06-10	1871-06-10
17	130	Korrespondenten	Tumlare	1871	1871-06-10	1871-06-10
17	131	Nya Landskrona Tidning	Tumlare	1871	1871-06-10	1871-06-10
17	132	Jönköpings Posten	Tumlare	1871	1871-06-10	1871-06-10
17	133	Folkets Tidning	Tumlare	1871	1871-06-13	1871-06-13
17	134	Hvad Nytt?	Tumlare	1871	1871-06-13	1871-06-13
17	135	Gotlands Läns Nya Tidning	Tumlare	1871	1871-06-14	1871-06-14
17	136	Öresund Post	Tumlare	1871	1871-06-15	1871-06-15
17	137	Engelholms Tidning	Tumlare	1871	1871-06-16	1871-06-16
17	138	Norrbottensposten	Tumlare	1871	1871-06-22	1871-06-22
18	102	Strömstads Tidning	Delphinus	1871	1871-04-19	1871-04-13
18	103	Göteborgs Handels Och Sjöfartstidning	Delphinus	1871	1871-04-21	1871-04-13
18	104	Upsala	Delphinus	1871	1871-04-25	1871-04-18
18	105	Post-Och Inrikes Tidningar	Delphinus	1871	1871-04-25	1871-04-13
19	106	Sydsvenska Dagbladet	marsvin	1871	1871-05-03	1871-05-03
19	107	Nya Dagligt Allehanda	marsvin	1871	1871-05-05	1871-05-05
19	108	Stockholms Dagblad	marsvin	1871	1871-05-05	1871-05-05
20	109	Skan Telegraph	marsvin	1871	1871-12-09	1871-12-09
21	110	Malmö Allehanda	Tumlare	1871	1871-04-01	1871-03-26
21	111	Kristianstabsbladet	Tumlare	1871	1871-04-03	1871-03-27
21	112	Korrespondenten	Tumlare	1871	1871-04-04	1871-04-04
21	113	Strömstads Tidning	Tumlare	1871	1871-04-05	1871-03-27
21	139	Göteborgs Handels Och Sjöfartstidning	Tumlare	1871	1871-03-28	1871-03-26
22	140	Karlshamn	Tumlare	1873	1873-04-19	1873-04-18
22	141	Göteborgs Handels Och Sjöfartstidning	Tumlare	1873	1873-04-22	1873-04-18
22	142	Malmö Handels Och Sjöfartstifning	Tumlare	1873	1873-04-26	1873-04-18
22	143	Arbetarebladet	Tumlare	1873	1873-05-01	1873-05-01
22	144	Strömstads Tidning	Tumlare	1873	1873-05-03	1873-05-03
23	145	Karlshamns Allehanda	Tumlare	1874	1874-05-20	1874-05-16
23	146	Sölvesborgsposten	Tumlare	1874	1874-05-23	1874-05-16
23	147	Göteborgs Handels Och Sjöfartstidning	Tumlare	1874	1874-05-22	1874-05-16
23	148	Malmö Allehanda	Tumlare	1874	1874-05-23	1874-05-23
23	149	Blekinge Läns Tidning	Tumlare	1874	1874-05-26	1874-05-23
23	150	Kalmar	Tumlare	1874	1874-05-26	1874-05-16
23	151	Cimbrishamnsbladet	Tumlare	1874	1874-05-29	1874-05-29
23	152	Strömstads Tidning	Tumlare	1874	1874-05-30	1875-05-22
23	153	Nya Wexjöbladet	Tumlare	1874	1874-06-16	1874-06-16
24	154	Halland	marsvin	1879	1879-04-19	1879-04-17
24	238	Falkenbergs Tidning	Tumlare	1879	1879-04-19	1879-04-17
24	239	Malmö Handels Och Sjofartstidning	Tumlare	1879	1879-04-23	1879-04-17
25	155	Gefleposten	Delphinus	1876	1876-07-08	1876-07-08
25	156	Ny Dalight Allehanda	Delphinus	1876	1876-07-11	1876-07-11
25	157	Stockholms Dagblad	Delphinus	1876	1876-07-11	1876-07-11
25	158	Eskilstuna Tidning	Delphinus	1876	1876-07-12	1876-07-12
25	159	Öresund Post	Delphinus	1876	1876-07-12	1876-07-12
25	160	Upsala Posten	Delphinus	1876	1876-07-12	1876-07-12
25	161	Östgöten	Delphinus	1876	1876-07-12	1876-07-12
25	162	Malmö Allehanda	Delphinus	1876	1876-07-12	1876-07-12
25	163	Darlane	Delphinus	1876	1876-07-12	1876-07-12
25	164	Tidning För Falu Län Och Stad	Delphinus	1876	1876-07-13	1876-07-13
25	165	Hvad Nytt?	Delphinus	1876	1876-07-14	1876-07-14
25	166	Göteborgs Weckoblad	Delphinus	1876	1876-07-14	1876-07-14
25	167	Bohuskorrespondenten	Delphinus	1876	1876-07-15	1876-07-15
25	168	Dalpilen	Delphinus	1876	1876-07-15	1876-07-15
25	169	Hudiksvallsposten	Delphinus	1876	1876-07-15	1876-07-15
25	170	Nya Wermlandstidningen	Delphinus	1876	1876-07-15	1876-07-15
25	171	Nyaste Förposten	Delphinus	1876	1876-07-15	1876-07-15
25	172	Karlshamns Allehanda	Delphinus	1876	1876-07-19	1876-07-19
25	173	Säfsjo Tidning	Delphinus	1876	1876-07-21	1876-07-21
25	188	Norrlandsposten	communis	1876	1876-07-10	1876-07-07
25	189	Bollnäs Tidning	communis	1876	1876-07-15	1876-07-07
25	190	Aftonbladet	Tumlare	1876	1876-07-10	1876-07-10
25	191	Post-Och Inrikes Tidningar	Tumlare	1876	1876-07-10	1876-07-10
25	192	Jököpings Tidning	Tumlare	1876	1876-07-11	1876-07-11
25	193	Norrköpings Tidningar	Tumlare	1876	1876-07-11	1876-07-11
25	194	Upsala	Tumlare	1876	1876-07-11	1876-07-11
25	195	Nya Dagstelegrafen	Tumlare	1876	1876-07-12	1876-07-12
25	196	Ystads Allehanda	Tumlare	1876	1876-07-12	1876-07-12
25	201	Dalarne	Tumlare	1876	1876-07-12	1876-07-12
25	197	Östgöta Correspondenten	Tumlare	1876	1876-07-13	1876-07-13
25	198	Västernorrlands Allehanda	Tumlare	1876	1876-07-14	1876-07-14
25	199	Vestmanlands Lens Tidning	Tumlare	1876	1876-07-14	1876-07-14
25	200	Nässjö Allehanda	Tumlare	1876	1876-07-20	1876-07-20
26	174	Hudiksvallsposten	Delphinus	1877	1877-07-28	1877-07-08
26	175	Aftonbladet	Delphinus	1877	1877-07-30	1877-07-30
26	176	Nya Dagstelegrafen	Delphinus	1877	1877-07-31	1877-07-31
26	177	Norröpings Tidningar	Delphinus	1877	1877-07-31	1877-07-31
26	178	Sundsvalls Tidning Norrländska Korrespondenten	Delphinus	1877	1877-07-31	1877-07-31
26	179	Gefleposten	Delphinus	1877	1877-07-31	1877-07-31
26	180	Nya Dagligt Allehanda	Delphinus	1877	1877-07-31	1877-07-31
26	181	Stockholm Dagblad	Delphinus	1877	1877-07-31	1877-07-31
26	182	Västernorrlands Allehanda	Delphinus	1877	1877-08-01	1877-08-01
26	183	Blekingposten	Delphinus	1877	1877-08-03	1877-08-03
26	184	Nya Helsingen	Delphinus	1877	1877-08-04	1877-08-04
26	203	Göteborgs Handels Och Sjöfartstidning	Tumlare	1877	1877-07-31	1877-07-31
26	204	Norrlandsposten	Tumlare	1877	1877-08-01	1877-08-01
26	205	Smålands Posten	Tumlare	1877	1877-08-02	1877-08-02
26	206	Bollnäs Tidning	Tumlare	1877	1877-08-04	1877-08-04
26	207	Westerbotten	Tumlare	1877	1877-08-07	1877-08-07
26	208	Falkenbergs Tidning	Tumlare	1877	1877-08-08	1877-08-08
26	209	Wäktaren	Tumlare	1877	1877-08-09	1877-08-09
26	210	Umebladt	Tumlare	1877	1877-08-10	1877-08-10
27	185	Bohusläns Tidning	Delphinus	1879	1879-05-17	1879-05-15
27	186	Bohusläningen	Delphinus	1879	1879-05-19	1879-05-14
27	187	Säsongen	Delphinus	1879	1879-05-24	1879-05-14
28	202	Malmö Handels Och Sjofartstidning	Tumlare	1877	1877-04-28	1877-04-27
28	211	Sydsvenska Dagbladet	Tumlare	1877	1877-04-28	1877-04-27
28	212	Malmö Allehanda	Tumlare	1877	1877-04-28	1877-04-27
28	213	Öresundsposten	Tumlare	1877	1877-04-30	1877-04-27
28	214	Barometern	Tumlare	1877	1877-04-30	1877-04-27
28	215	Post-Och Inrikes Tidningar	Tumlare	1877	1877-04-30	1877-04-27
28	216	Nya Dagligt Allehanda	Tumlare	1877	1877-04-30	1877-04-27
28	217	Stockholm Dagblad	Tumlare	1877	1877-04-30	1877-04-27
28	218	Aftonbladet	Tumlare	1877	1877-04-30	1877-04-27
28	219	Nya Dagstelegrafen	Tumlare	1877	1877-05-01	1877-04-27
28	220	Nya Skåne	Tumlare	1877	1877-05-01	1877-04-27
28	221	Ystads Allehanda	Tumlare	1877	1877-05-01	1877-04-27
28	222	Dagens Nyheter	Tumlare	1877	1877-05-01	1877-04-27
28	223	Norrlandsposten	Tumlare	1877	1877-05-02	1877-04-27
28	224	Nyaste Förposten	Tumlare	1877	1877-05-02	1877-04-27
28	225	Ystads Allehanda	Tumlare	1877	1877-05-02	1877-04-27
28	226	Karlshamns Allehanda	Tumlare	1877	1877-05-02	1877-05-01
28	227	Göteborgs Handels Och Sjöfartstidning	Tumlare	1877	1877-05-02	1877-04-27
28	228	Kalmar	Tumlare	1877	1877-05-02	1877-04-27
28	229	Dalpilen	Tumlare	1877	1877-05-04	1877-04-27
28	230	Falkenbergs Tidning	Tumlare	1877	1877-05-05	1877-04-27
28	231	Tidning för Falu Län Och Stad	Tumlare	1877	1877-05-05	1877-04-27
28	232	Svenska Weckobladet	Tumlare	1877	1877-05-09	1877-05-09
28	233	Fosterlandet	Tumlare	1877	1877-05-09	1877-05-09
28	234	Nya Norrlands Tidning	Tumlare	1877	1877-05-09	1877-05-09
28	235	Nya Wermlandstidningen	Tumlare	1877	1877-05-12	1877-05-12
29	236	Gefleposten	Tumlare	1878	1878-06-11	1878-06-06
29	1475	Hudiksvallsposten	Tumlare	1878	1878-06-08	1878-06-06
30	237	Cimbrishamnsbladet	Tumlare	1878	1878-07-19	1878-07-10
31	240	Stockholms Dagblad	Tumlare	1880	1880-12-04	1880-11-27
32	241	Norrlandsposten	Delphinus	1882	1882-06-21	1881-06-13
32	242	Nya Dagligt Allehanda	Delphinus	1882	1882-06-20	1882-06-13
32	243	Norrbottensposten	Delphinus	1882	1882-06-22	1882-06-13
32	244	Stockhoms Dagblad	Delphinus	1882	1882-06-22	1882-06-13
32	245	Nyaste Riksgränsen	Delphinus	1882	1882-06-23	1882-06-13
32	246	Westerbotten	Delphinus	1882	1882-06-23	1882-06-13
32	247	Sundsvallstidningen Norrland	Delphinus	1882	1882-06-23	1882-06-13
32	248	Västernorrlands Allehanda	Delphinus	1882	1882-06-23	1882-06-13
32	249	Umebladt	Delphinus	1882	1882-06-23	1882-06-13
32	250	Jönköpings Posten	Delphinus	1882	1882-06-23	1882-06-13
32	251	Oskarshamnstidningen	Delphinus	1882	1882-06-23	1882-06-13
32	252	Oscarshamnposten	Delphinus	1882	1882-06-23	1882-06-13
32	253	Sundsvalls Tidning	Delphinus	1882	1882-06-29	1882-06-13
32	254	Norra Smålands Tidning	Delphinus	1882	1882-06-30	1882-06-13
32	270	Nyaste Riksgränsen	pyöriäinen	1882	1882-06-23	1882-06-23
32	311	Norrbottenskuriren	Tumlare	1882	1882-06-16	1882-06-13
32	312	Aftonbladet	Tumlare	1882	1882-06-19	1882-06-13
32	313	Jönköpings Tidning	Tumlare	1882	1882-06-20	1882-06-13
32	314	Malmö Allehanda	Tumlare	1882	1882-06-23	1882-06-13
32	315	Härnösand Posten	Tumlare	1882	1882-06-26	1882-06-13
32	316	Gotlands Allehanda	Tumlare	1882	1882-06-27	1882-06-27
32	318	Sydkusten	Tumlare	1882	1882-06-28	1882-06-28
32	317	Westerviksposten	Tumlare	1882	1882-06-28	1882-06-13
32	319	Folkets Tidning	Tumlare	1882	1882-07-01	1882-07-01
33	255	Göteborgstidning Dagbladet	Delphinus	1884	1884-12-19	1884-12-18
33	256	Nya Daligt Allehanda	Delphinus	1884	1884-12-22	1884-12-18
34	257	Ystads Allehanda	marsvin	1881	1881-04-30	1884-04-30
34	258	Gotlands Allehanda	marsvin	1881	1881-05-06	1881-05-06
34	266	Fria Ordet	communis	1881	1881-05-03	1881-05-03
34	265	Jönkopingposten	communis	1881	1881-05-02	1881-05-02
34	267	Gefleposten Weckoupplagan	communis	1881	1881-05-05	1881-05-05
34	268	Gefleposten	communis	1881	1881-05-05	1881-05-05
34	287	Malmö Allehanda	Tumlare	1881	1881-04-30	1881-04-30
34	294	Malmö Handels Och Sjöfartstifning	Tumlare	1881	1881-05-07	1881-05-07
35	259	Norra Skåne	marsvin	1882	1882-05-26	1882-05-19
35	260	Halland	marsvin	1882	1882-05-29	1882-05-20
35	261	Norra Skåne	marsvin	1882	1882-06-01	1882-05-27
35	307	Laholms Nya Tidning	Tumlare	1882	1882-05-20	1882-05-19
35	308	Halland	Tumlare	1882	1882-05-23	1882-05-19
35	309	Hallandsposten	Tumlare	1882	1882-05-24	1882-05-19
35	310	Engelholms Tidning	Tumlare	1882	1882-05-26	1882-05-19
36	262	Öresundposten	marsvin	1884	1884-05-26	1884-05-23
36	263	Gotlands Allehanda	marsvin	1884	1884-05-27	1884-05-23
36	264	Hallandsposten	marsvin	1884	1884-05-28	1884-05-23
36	338	Ystads Allehanda	Tumlare	1884	1884-05-24	1884-05-23
36	339	Skånes Nyheter	Tumlare	1884	1884-05-26	1884-05-23
36	340	Sydkusten	Tumlare	1884	1884-05-27	1884-05-23
36	341	Hallandsposten	Tumlare	1884	1884-05-28	1884-05-23
36	342	Oscarshamnposten	Tumlare	1884	1884-05-29	1884-05-23
36	343	Trelleborgs Allehanda	Tumlare	1884	1884-05-31	1884-05-30
37	269	Halland	communis	1882	1882-03-11	1882-03-11
38	271	Trelleborgs Allehanda	Tumlare	1881	1881-04-23	1881-04-22
38	272	Aftonbladet	Tumlare	1881	1881-04-25	1881-04-22
38	273	Fria Ordet	Tumlare	1881	1881-04-26	1881-04-22
38	274	Oscarshamnposten	Tumlare	1881	1881-04-26	1881-04-22
38	275	Skaanska Aftonbladet	Tumlare	1881	1881-04-26	1881-04-22
38	276	Nya Dagligt Allehanda	Tumlare	1881	1881-04-26	1881-04-22
38	277	Öresundsposten	Tumlare	1881	1881-04-27	1881-04-22
38	278	Malmö Handels Och Sjöfartstifning	Tumlare	1881	1881-04-27	1881-04-22
38	279	Kalmar	Tumlare	1881	1881-04-28	1881-04-22
38	280	Gefleposten Weckoupplagan	Tumlare	1881	1881-04-28	1881-04-22
38	281	Gefleposten	Tumlare	1881	1881-04-28	1881-04-22
38	282	Tidning för Alla	Tumlare	1881	1881-04-29	1881-04-22
38	283	Nyaste Jönköpingsbladet	Tumlare	1881	1881-04-29	1881-04-22
38	284	Laholms Nya Tidning	Tumlare	1881	1881-04-30	1881-04-22
38	285	Karlshamns Allehanda	Tumlare	1881	1881-04-30	1881-04-22
38	286	Westerviksposten	Tumlare	1881	1881-04-30	1881-04-22
38	288	Söderhams Tidning	Tumlare	1881	1881-05-03	1881-05-03
38	289	Gotlands Allehanda	Tumlare	1881	1881-05-04	1881-05-04
38	290	Svenska Weckobladet	Tumlare	1881	1881-05-04	1881-05-04
38	291	Härnösand Posten	Tumlare	1881	1881-05-04	1881-05-04
38	292	Ystads Allehanda	Tumlare	1881	1881-05-04	1881-05-04
38	293	Västernorrlands Allehanda	Tumlare	1881	1881-05-06	1881-05-06
38	295	Umebladt	Tumlare	1881	1881-05-10	1881-05-10
39	296	Strömstads Tidning	Tumlare	1881	1881-05-25	1881-05-25
39	297	Göteborgs Handels Och Sjöfartstidning	Tumlare	1881	1881-05-27	1881-05-27
39	298	Bohusläns Tidning	Tumlare	1881	1881-05-27	1881-05-27
39	299	Bohusläningen	Tumlare	1881	1881-05-30	1881-05-30
39	300	Gotlands Allehanda	Tumlare	1881	1881-05-31	1881-05-31
39	301	Nya Skåne	Tumlare	1881	1881-05-31	1881-05-31
39	302	Norra Hallands Tidning Vestkusten	Tumlare	1881	1881-06-01	1881-06-01
39	303	Trelleborgs Allehanda	Tumlare	1881	1881-06-04	1881-06-04
40	304	Westerbotten	Tumlare	1881	1881-07-08	1881-07-08
40	305	Umebladt	Tumlare	1881	1881-07-08	1881-07-06
40	306	Norrbottenskuriren	Tumlare	1881	1881-07-14	1881-07-05
41	320	Nya Helsingen	Tumlare	1882	1882-07-25	1882-07-25
41	321	Gotlands Allehanda	Tumlare	1882	1882-07-25	1882-07-05
42	322	Tidning för Idrott	Tumlare	1880	1882-01-11	1880-07-14
43	323	Göteborgsposten	Tumlare	1883	1883-05-01	1883-05-01
43	324	Skånska Posten	Tumlare	1883	1883-05-05	1883-05-05
43	325	Falkenbergs Tidning	Tumlare	1883	1883-05-05	1883-05-05
43	326	Engelholms Tidning	Tumlare	1883	1883-05-08	1883-05-08
43	327	Nya Daligt Allehanda	Tumlare	1883	1883-06-02	1883-06-02
44	328	Upsala	Tumlare	1883	1883-05-31	1883-05-26
44	329	Norra Skåne	Tumlare	1883	1883-06-01	1883-05-26
44	330	Gotlands Allehanda	Tumlare	1883	1883-06-05	1883-06-05
45	331	Lysekils Badtidning	Tumlare	1883	1883-08-02	1883-08-02
45	332	Gotlands Allehanda	Tumlare	1883	1883-08-07	1883-08-07
45	333	Åmåls Tidning	Tumlare	1883	1883-08-13	1883-08-13
46	334	Sundsvallsposten	Tumlare	1883	1883-10-30	1883-10-26
47	335	Skellefteå Nya Tidning	Tumlare	1883	1883-10-31	1883-10-31
47	336	Westerbotten	Tumlare	1883	1883-11-02	1883-11-02
47	337	Västernorrlands Allehanda	Tumlare	1883	1883-11-05	1883-11-05
48	344	Gripen	Tumlare	1885	1885-07-28	1885-07-27
48	345	Tiden	Tumlare	1885	1885-07-29	1885-07-27
48	346	Dagens Nyheter	Tumlare	1885	1885-07-30	1885-07-27
48	347	Upsala	Tumlare	1885	1885-07-30	1885-07-27
48	348	Södermanlands Läns Tidning	Tumlare	1885	1885-07-31	1885-07-27
48	349	Fyris	Tumlare	1885	1885-07-31	1885-07-27
48	350	Nya Dagligt Allehanda	Tumlare	1885	1885-07-31	1885-07-27
48	351	Malmö Handels Och Sjöfartstidning	Tumlare	1885	1885-08-01	1885-07-27
48	377	Signalen	Tumlare	1885	1885-08-04	1885-07-27
48	378	Gefleposten	Tumlare	1885	1885-08-06	1885-07-27
49	352	Blekinge Läns Tidning	Tumlare	1885	1885-03-28	1885-03-28
49	353	Kalmar	Tumlare	1885	1885-03-30	1885-03-30
49	1479	Karlskrona Weckoblad	Tumlare	1885	1885-03-28	1885-03-28
49	354	Gotlands Allehanda	Tumlare	1885	1885-03-31	1885-03-31
49	355	Upsala	Tumlare	1885	1885-03-31	1885-03-31
50	356	Stockholm Dagblad	Tumlare	1885	1885-05-24	1885-05-19
50	357	Gripen	Tumlare	1885	1885-05-26	1885-05-18
50	358	Örebro Tidning	Tumlare	1885	1885-05-26	1885-05-22
50	359	Sala Allehanda	Tumlare	1885	1885-05-26	1885-05-22
50	360	Nya Daligt Allehanda	Tumlare	1885	1885-05-26	1885-05-19
50	361	Dagens Nyheter	Tumlare	1885	1885-05-26	1885-05-22
50	362	Örebro Tidning Veckoupplagan	Tumlare	1885	1885-05-27	1885-05-22
50	363	Motalaposten	Tumlare	1885	1885-05-27	1885-05-22
50	364	Svenska Sändebudet	Tumlare	1885	1885-05-28	1885-05-22
50	365	Signalen	Tumlare	1885	1885-05-28	1885-05-22
50	366	Kalmar	Tumlare	1885	1885-05-28	1885-08-23
50	367	Wermlands Allehanda	Tumlare	1885	1885-05-28	1885-05-22
50	368	Södermanlands Läns Tidning	Tumlare	1885	1885-05-29	1885-05-19
50	369	Avesta Tidning	Tumlare	1885	1885-05-29	1885-05-22
50	370	Svenska Weckobladet	Tumlare	1885	1885-06-03	1885-05-29
50	371	Hemlandsvännen	Tumlare	1885	1885-06-04	1885-06-04
50	372	Arbetarebladet	Tumlare	1885	1885-06-10	1885-06-05
51	373	Norra Hallands Tidning Vestkusten	Tumlare	1885	1885-12-24	1885-12-16
51	374	Figaro	Tumlare	1885	1885-12-28	1885-12-28
51	375	Falkenbergs Tidning	Tumlare	1885	1885-12-30	1885-12-30
51	376	Nya Wermlandstidningen	Tumlare	1885	1885-12-31	1885-12-31
52	379	Barometern	Delphinus	1886	1886-07-07	1886-07-07
53	380	Norrlandsposten	Delphinus	1887	1887-07-01	1887-07-01
53	381	Helsinki	Delphinus	1887	1887-07-01	1887-07-01
53	382	Upsala	Delphinus	1887	1887-07-02	1887-07-02
53	383	Söderhams Tidning	Delphinus	1887	1887-07-02	1887-07-02
53	384	Gotland	Delphinus	1887	1887-07-06	1887-07-06
53	385	Wäktaren	Delphinus	1887	1887-07-07	1887-07-07
53	386	Norrlandsposten Veckouplagan	Delphinus	1887	1887-07-08	1887-07-08
53	388	Härnösand Posten	Delphinus	1887	1887-07-08	1887-07-08
53	458	Norra Vesterbotten	Tumlare	1887	1887-07-13	1887-07-13
54	387	Haparandabladet	Delphinus	1888	1888-08-18	1888-08-18
54	389	Haaparannanlehti	Delphinus	1888	1888-08-22	1888-08-22
54	480	Härnösansposten	Tumlare	1888	1888-08-24	1888-08-24
55	390	Malmberget	Delphinus	1889	1889-07-08	1889-07-08
55	391	Norrbottensposten	Delphinus	1889	1889-07-04	1889-07-04
56	392	Skaanska Aftonbladet	marsvin	1886	1886-04-14	1886-04-14
56	393	Laholms Nya Tidning	marsvin	1886	1886-04-21	1886-04-21
56	394	Båstads Tidning	marsvin	1886	1886-04-21	1886-04-21
57	395	Gotlands Allehanda	marsvin	1886	1886-05-18	1886-05-16
58	396	Ystads Allehanda	marsvin	1888	1888-06-02	1888-06-02
58	397	Göteborgs Handels Och Sjöfartstidning	marsvin	1888	1888-06-11	1888-06-11
58	398	Bohusläningen	marsvin	1888	1888-06-14	1888-06-14
58	399	Stockholm Dagblad	marsvin	1888	1888-07-10	1888-07-10
58	400	Lund	marsvin	1888	1888-09-05	1888-09-05
58	401	Eslöfs Tidning	marsvin	1888	1888-09-11	1888-09-11
58	481	Dagens Nyheter	Tumlare	1888	1888-08-28	1888-08-28
58	482	Halland	Tumlare	1888	1888-08-30	1888-08-30
58	483	Bohusläns Allehanda	Tumlare	1888	1888-08-30	1888-08-30
59	402	Bohusläns Allehanda	marsvin	1890	1890-01-16	1890-01-14
60	403	Svenska Dagbladet	Tumlare	1886	1886-04-21	1886-04-21
60	404	Oskarshamnstidningen	Tumlare	1886	1886-04-24	1886-04-24
60	405	Förposten	Tumlare	1886	1886-04-24	1886-04-24
60	406	Skellefteå Nya Tidning	Tumlare	1886	1886-04-28	1884-04-28
61	407	Karlshamns	Tumlare	1886	1886-06-23	1886-06-15
62	408	Barometern	Tumlare	1886	1886-07-10	1886-06-26
63	409	Stockholm Dagblad	Tumlare	1886	1886-07-16	1886-07-16
63	410	Ölandsbladet	Tumlare	1886	1886-07-17	1886-07-17
63	411	Oskarshamnstidningen	Tumlare	1886	1886-07-17	1886-07-17
63	412	Nya Wermlandstidningen	Tumlare	1886	1886-07-17	1886-07-17
63	413	Oscarshamnposten	Tumlare	1886	1886-07-17	1886-07-17
63	414	Karlshamns Allehanda	Tumlare	1886	1886-07-17	1886-07-17
63	415	Nya Dagligt Allehanda	Tumlare	1886	1886-07-17	1886-07-17
63	416	Hemlandsvännen	Tumlare	1886	1886-07-22	1886-07-22
64	417	Barometern	Tumlare	1886	1886-07-24	1886-07-21
64	418	Gotlands Allehanda	Tumlare	1886	1886-07-27	1886-07-21
64	419	Oskarshamnstidningen	Tumlare	1886	1886-07-27	1886-07-21
64	420	Upsala	Tumlare	1886	1886-07-27	1886-07-21
64	421	Oskarshamnsposte	Tumlare	1886	1886-07-27	1886-07-21
65	422	Karlshamns Allehanda	Tumlare	1886	1886-08-07	1886-08-05
65	423	Eskilstunaposten	Tumlare	1886	1886-08-09	1886-08-06
65	424	Stockholm Dagblad	Tumlare	1886	1886-08-09	1886-08-06
65	425	Blekinge Läns Tidning	Tumlare	1886	1886-08-10	1886-08-06
65	426	Ronneby Tidning	Tumlare	1886	1886-08-10	1886-08-06
65	427	Vårt Land	Tumlare	1886	1886-08-11	1886-08-06
65	428	Nya Wermlandstidningen	Tumlare	1886	1886-08-11	1886-08-11
65	429	Blekingen	Tumlare	1886	1886-08-13	1886-08-13
65	430	Gotlands Allehanda	Tumlare	1886	1886-08-13	1886-08-13
65	431	Malmö Handels Och Sjöfartstidning	Tumlare	1886	1886-08-14	1886-08-06
66	432	Skånska Posten	Tumlare	1886	1886-08-13	1886-08-13
67	433	Öresundposten	Tumlare	1886	1886-08-28	1886-08-28
67	434	Skånska Posten	Tumlare	1886	1886-08-31	1886-08-31
67	435	Korrespondenten	Tumlare	1886	1886-08-31	1886-08-31
67	436	Ystads Allehanda	Tumlare	1886	1886-09-01	1886-09-01
68	437	Vårt Land	Tumlare	1886	1886-09-30	1886-09-27
68	438	Nya Dagligt Allehanda	Tumlare	1886	1886-09-30	1886-09-27
68	439	Karlskrona Weckoblad	Tumlare	1886	1886-10-02	1886-10-02
68	440	Scheningeposten	Tumlare	1886	1886-10-02	1886-09-27
68	441	Upsala	Tumlare	1886	1886-10-02	1886-09-27
68	442	Nya Wermlandstidningen	Tumlare	1886	1886-10-02	1886-09-27
68	443	Gotlands Allehanda	Tumlare	1886	1886-10-04	1886-10-04
68	444	Svenska Weckobladet	Tumlare	1886	1886-10-06	1886-10-06
68	445	Nyaste Förposten	Tumlare	1886	1886-10-06	1886-10-06
69	446	Kalmar	Tumlare	1886	1886-10-27	1886-10-27
69	447	Barometern	Tumlare	1886	1886-10-28	1886-10-26
69	448	Gotlänningen	Tumlare	1886	1886-10-29	1886-10-27
69	449	Nya Daligt Allehanda	Tumlare	1886	1886-10-29	1886-10-26
69	450	Stockholm Dagblad	Tumlare	1886	1886-10-30	1886-10-26
69	451	Gotlands Allehanda	Tumlare	1886	1886-11-01	1886-10-26
69	452	Östgötakuriren	Tumlare	1886	1886-11-04	1886-10-26
70	453	Karlshamn	Tumlare	1887	1887-03-03	1887-03-03
71	454	Gotlands Allehanda	Tumlare	1887	1887-05-20	1887-05-20
71	455	Aftonbladet	Tumlare	1887	1887-05-23	1887-05-23
71	456	Karlshamn	Tumlare	1887	1887-05-28	1887-05-28
72	457	Västernorrlands Allehanda	Tumlare	1887	1887-07-13	1887-07-10
72	459	Härnösandsposten	Tumlare	1887	1887-07-13	1887-07-10
72	460	Sundsvallsposten	Tumlare	1887	1887-07-15	1887-07-10
73	461	Svenska Dagbladet	Tumlare	1887	1887-08-09	1887-07-31
73	462	Skeningeposten	Tumlare	1887	1887-08-10	1887-07-31
73	463	Skellefteå Nya Tidning	Tumlare	1887	1887-08-15	1887-07-31
74	464	Nya Wermlandstidningen	Tumlare	1888	1888-05-24	1888-05-24
74	478	Halland	Tumlare	1888	1888-05-19	1888-05-19
75	465	Härnösand Posten	Tumlare	1888	1888-06-18	1888-06-15
75	466	Sundsvallsposten	Tumlare	1888	1888-06-20	1888-06-15
75	468	Upsala	Tumlare	1888	1888-06-21	1888-06-21
75	469	Norrbottenskuriren	Tumlare	1888	1888-06-22	1888-06-15
75	470	Gefleposten	Tumlare	1888	1888-06-23	1888-06-15
75	473	Enköping Posten	Tumlare	1888	1888-06-26	1888-06-15
76	467	Östhammars Tidning	Tumlare	1888	1888-06-21	1888-06-17
76	471	Upsala	Tumlare	1888	1888-06-23	1888-06-23
76	472	Fyris	Tumlare	1888	1888-06-25	1888-06-17
76	474	Stockholm Läns Tidning	Tumlare	1888	1888-06-26	1888-06-26
76	475	Norrtelje Tidning	Tumlare	1888	1888-06-30	1888-06-30
77	476	Karlskrona Weckoblad	Tumlare	1888	1888-05-15	1888-05-15
77	1480	Karlskrona Allehanda	Tumlare	1888	1888-05-12	1888-05-12
78	479	Härnösansposten	Tumlare	1888	1888-07-04	1888-07-14
79	484	Gefleborgs Läns Tidning	Tumlare	1889	1889-06-22	1889-06-22
79	485	Söderhams Tidning	Tumlare	1889	1889-06-22	1889-06-22
79	486	Gefleposten	Tumlare	1889	1889-06-22	1889-06-22
79	487	Stockholms Nyheter	Tumlare	1889	1889-06-25	1889-06-25
79	488	Helsinki	Tumlare	1889	1889-06-25	1889-06-25
79	489	Stockholms Dagblad	Tumlare	1889	1889-06-25	1889-06-25
79	490	Vårt Land	Tumlare	1889	1889-06-25	1889-06-25
79	491	Hudiksvalls Allehanda	Tumlare	1889	1889-06-25	1889-06-25
79	494	Södermanlands Läns Tidning	Tumlare	1889	1889-06-26	1889-06-26
79	495	Hudiksvallsposten	Tumlare	1889	1889-06-26	1889-06-26
79	496	Dagens Nyheter	Tumlare	1889	1889-06-26	1889-06-26
79	497	Helsinglands Weckoblad	Tumlare	1889	1889-06-27	1889-06-27
79	498	Kristianstadsbladet	Tumlare	1889	1889-06-27	1889-06-27
79	499	Hemlandsvännen	Tumlare	1889	1889-06-27	1889-06-27
79	500	Morgonbladet	Tumlare	1889	1889-06-27	1889-06-27
79	501	Gefleposten Weckoupplagan	Tumlare	1889	1889-06-27	1889-06-27
79	502	Umebladt	Tumlare	1889	1889-06-27	1889-06-27
79	503	Nya Wermlandstidningen	Tumlare	1889	1889-06-27	1889-06-27
79	504	Ystadsposten	Tumlare	1889	1889-06-27	1889-06-27
79	505	Mariefreds Nya Tidning	Tumlare	1889	1889-06-28	1889-06-28
79	506	Vimmerby Tidning	Tumlare	1889	1889-06-28	1889-06-28
79	507	Tjusts Tidning	Tumlare	1889	1889-06-28	1889-06-28
79	508	Vårt Land Veckoupplaga	Tumlare	1889	1889-06-28	1889-06-29
79	509	Jämtlandsposten	Tumlare	1889	1889-06-28	1889-06-29
79	510	Gefleborgs Läns Tidning Veckoupplaga	Tumlare	1889	1889-06-28	1889-06-28
79	511	Östgötakuriren	Tumlare	1889	1889-06-29	1889-06-29
79	512	Nyköpings Stads Och Läns Tidning	Tumlare	1889	1889-06-29	1889-06-29
79	513	Göteborgs Marknadsberättelse	Tumlare	1889	1889-06-29	1889-06-29
79	514	Svenska Weckobladet	Tumlare	1889	1889-07-03	1889-07-03
80	492	Västernorrlands Allehanda	Tumlare	1889	1889-06-26	1889-06-24
80	493	Härnösandsposten	Tumlare	1889	1889-06-26	1889-06-24
80	515	Norrbottenskuriren	Tumlare	1889	1889-07-02	1889-06-24
81	516	Norrbottensposten	Tumlare	1889	1889-07-04	1889-07-04
81	517	Skellefteå Nya Tidning	Tumlare	1889	1889-07-11	1889-07-11
82	518	Westerbotten	Tumlare	1889	1889-07-11	1889-06-26
82	519	Västernorrlands Allehanda	Tumlare	1889	1889-07-15	1889-06-26
82	520	Sundsvallsposten	Tumlare	1889	1889-07-15	1889-06-26
82	521	Norrbottenskuriren	Tumlare	1889	1889-07-16	1889-06-26
82	522	Norrbottensposten	Tumlare	1889	1889-07-18	1889-06-26
83	523	Bohusläningen	Tumlare	1889	1889-07-23	1889-07-21
84	524	Stockholm Läns Tidning	Tumlare	1890	1890-05-16	1890-05-15
85	525	Karlskrona Weckoblad	Tumlare	1890	1890-01-11	1890-01-11
85	526	Morgontidningen	Tumlare	1890	1890-01-13	1890-01-10
85	527	Aftontidningen	Tumlare	1890	1890-01-13	1890-01-10
85	528	Aftonbladet	Tumlare	1890	1890-01-13	1890-01-10
85	529	Stockholmstidning	Tumlare	1890	1890-01-14	1890-01-10
85	530	Motala Tidning	Tumlare	1890	1890-01-15	1890-01-10
85	531	Nya Wermlandstidningen	Tumlare	1890	1890-01-16	1890-01-10
85	532	Weckobladet	Tumlare	1890	1890-01-17	1890-01-10
85	1481	Trelleborgs Allehanda	Tumlare	1890	1890-01-18	1890-01-10
86	477	Karlskrona Weckoblad	Tumlare	1888	1888-05-15	1888-05-18
87	534	Strömstads Tidning	communis	1893	1893-10-18	1893-10-07
87	535	Stockholm Dagblad	communis	1893	1893-10-21	1893-10-14
87	596	Göteborgs Handels Och Sjöfartstidning	Tumlare	1893	1893-10-20	1893-10-14
87	597	Bohusläningen	Tumlare	1893	1893-10-21	1893-10-14
88	536	Sydhalland	Delphinus	1894	1894-08-07	1894-08-07
88	537	Roslagbladet	Delphinus	1894	1894-08-10	1894-08-04
88	538	Enköping Posten	Delphinus	1894	1894-08-14	1894-08-04
88	539	Folkets Tidning	Delphinus	1894	1894-08-03	1894-07-28
88	540	Wärmlandsberg	Delphinus	1894	1894-08-06	1894-08-04
88	541	Södermanlands Nyheter	Delphinus	1894	1894-08-07	1894-08-04
88	542	Korrespondenten	Delphinus	1894	1894-08-02	1894-07-28
88	543	Falkenbergs Tidning	Delphinus	1894	1894-08-04	1894-07-28
88	544	Jämtlands Allehanda	Delphinus	1894	1894-08-08	1894-07-28
88	545	Gotlänningen	Delphinus	1894	1894-08-03	1894-07-28
88	546	Öresundposten	Delphinus	1894	1894-07-31	1894-07-28
88	547	Westerbotten	Delphinus	1894	1894-08-09	1894-08-09
88	548	Östergötland Dagblad	Delphinus	1894	1894-08-07	1894-07-28
88	549	Östgöta Correspondenten	Delphinus	1894	1894-08-03	1894-07-28
88	550	Östergötlands Veckoblad	Delphinus	1894	1894-08-10	1894-08-04
88	551	Hörbyposten Centralskåne	Delphinus	1894	1894-08-04	1894-07-28
88	554	Norrköpings Tidningar	Delphinus	1894	1894-08-02	1894-07-28
88	552	Aftonbladet	Delphinus	1894	1894-08-02	1894-07-28
88	555	Vårt Land	Delphinus	1894	1894-08-01	1894-07-28
88	557	Aftonbladet Veckoupplagan	Delphinus	1894	1894-08-02	1894-07-28
88	558	Hallandsposten	Delphinus	1894	1894-08-01	1894-07-28
88	559	Sundsvalls Tidning	Delphinus	1894	1894-08-08	1894-08-04
88	560	Stockholm Dagblad	Delphinus	1894	1894-08-04	1894-07-28
88	561	Göteborgsposten	Delphinus	1894	1894-08-03	1894-07-28
88	562	Göteborgs Aftonblad	Delphinus	1894	1894-08-02	1894-07-28
88	563	Ystads Allehanda	Delphinus	1894	1894-08-04	1894-07-28
88	564	Dagens Nyheter	Delphinus	1894	1894-08-06	1894-08-04
88	634	Lunds Weckoblad	Tumlare	1894	1894-08-02	1894-07-28
88	635	Stockholmstidningen	Tumlare	1894	1894-08-02	1894-07-28
88	636	Hesselholms Tidning	Tumlare	1894	1894-08-03	1894-07-28
88	637	Söderköpingsposten	Tumlare	1894	1894-08-04	1894-07-28
88	638	Nya Norrlänningen	Tumlare	1894	1894-08-04	1894-08-04
88	639	Norrlänningen	Tumlare	1894	1894-08-04	1894-08-04
88	640	Barometern	Tumlare	1894	1894-08-06	1894-08-04
88	641	Södertälje Tidning	Tumlare	1894	1894-08-07	1894-08-04
88	642	Östhammars Tidning	Tumlare	1894	1894-08-10	1894-07-28
88	643	Gefletidningen	Tumlare	1894	1894-08-15	1894-08-11
88	644	Tierpsposten	Tumlare	1894	1894-08-16	1894-07-28
89	553	Umebladet	Delphinus	1894	1894-05-24	1894-05-19
89	630	Skellefteå Nya Tidning	Tumlare	1894	1894-05-28	1894-05-28
89	631	Westerbotten	Tumlare	1894	1894-05-28	1894-05-28
90	556	Karlshamn	Delphinus	1892	1892-02-08	1892-02-07
91	565	Öresundposten	marsvin	1895	1895-04-24	1895-04-23
91	566	Skaanska Dagbladt	marsvin	1895	1895-04-25	1895-04-24
91	645	Helsingborgsposten Skåne-Halland	Tumlare	1895	1895-04-24	1895-04-23
91	646	Korrespondenten	Tumlare	1895	1895-04-25	1895-04-23
91	647	Folkets Tidning	Tumlare	1895	1895-04-26	1895-04-24
91	648	Höganäs Tidning	Tumlare	1895	1895-04-27	1895-04-23
92	567	Söderhams Tidning	Tumlare	1891	1891-06-27	1891-06-24
92	568	Gefleborgs Läns Tidning	Tumlare	1891	1891-06-27	1891-06-24
92	569	Gefleposten	Tumlare	1891	1891-06-27	1891-06-24
92	573	Skelleftebladet	Tumlare	1891	1891-07-02	1891-06-24
92	575	Gefleposten Weckoupplagan	Tumlare	1891	1891-07-02	1891-06-24
92	576	Gefleborgs Läns Tidning Veckoupplaga	Tumlare	1891	1891-07-02	1891-06-24
93	570	Härnösandsposten	Tumlare	1891	1891-06-27	1891-06-24
93	571	Sundsvalls Tidning	Tumlare	1891	1891-06-27	1891-06-24
93	577	Norrbottenskuriren	Tumlare	1891	1891-07-03	1891-06-24
93	582	Sundsvallsposten	Tumlare	1891	1891-06-26	1891-06-24
93	574	Malmberget	Tumlare	1891	1891-07-02	1891-06-24
94	572	Bohusläningen	Tumlare	1891	1891-06-27	1891-06-27
95	578	Sundvalls Tidning	Tumlare	1885	1891-07-06	1885-09-16
95	579	Härnösandsposten	Tumlare	1885	1891-07-08	1885-09-16
95	580	Västernorrlands Allehanda	Tumlare	1885	1891-07-08	1885-09-16
96	581	Bohusläningen	Tumlare	1891	1891-06-25	1891-06-22
97	583	Gotlänningen	Tumlare	1891	1891-05-06	1891-05-06
98	584	Oscarshamnposten	Tumlare	1891	1891-05-09	1891-05-09
99	585	Norrköpings Tidningar	Tumlare	1891	1891-09-07	1891-09-06
99	1481	Östgöta Correspondenten	Tumlare	1891	1891-09-09	1891-09-06
99	586	Östergötlands Veckoblad	Tumlare	1891	1891-09-11	1891-09-06
100	587	Oskarshamnstidningen	Tumlare	1892	1892-09-10	1892-09-06
101	588	Norrtelje Tidning	Tumlare	1893	1893-04-22	1893-04-19
102	589	Okarshamnstidning	Tumlare	1893	1893-04-22	1893-04-13
102	590	Västerviks Veckoblad	Tumlare	1893	1893-04-25	1893-04-25
102	591	Gotlandsposten	Tumlare	1893	1893-04-26	1893-04-26
103	592	Gotlands Allehanda	Tumlare	1893	1893-04-28	1893-04-27
104	593	Oskarshamnstidningen	Tumlare	1893	1893-05-06	1893-05-04
104	594	Wimmerbys Tidning	Tumlare	1893	1893-05-11	1893-05-04
104	595	Kinda Tidning	Tumlare	1893	1893-05-12	1893-05-04
105	598	Hudiksvalls Allehanda	Tumlare	1893	1893-07-11	1893-07-11
105	599	Helsinki	Tumlare	1893	1893-07-13	1893-07-13
105	600	Sundsvalls Tidning	Tumlare	1893	1893-07-13	1893-07-13
105	601	Norrbottens Allehanda	Tumlare	1893	1893-07-18	1893-07-18
106	602	Hallandsposten	Tumlare	1894	1894-04-18	1894-04-18
106	603	Hallandsposten	Tumlare	1894	1894-04-20	1894-04-19
106	604	Göteborgs Handels Och Sjöfartstidning	Tumlare	1894	1894-04-21	1894-04-21
106	605	Söderhams Tidning	Tumlare	1894	1894-04-23	1894-04-18
106	606	Göteborgsposten	Tumlare	1894	1894-04-23	1894-04-18
106	607	Bohusläningen	Tumlare	1894	1894-04-24	1894-04-18
106	608	Nya Dagligt Allehanda	Tumlare	1894	1894-04-24	1894-04-24
106	610	Norra Hallands Tidning Vestkusten	Tumlare	1894	1894-04-25	1894-04-25
106	613	Skånska Posten	Tumlare	1894	1894-04-26	1894-04-26
106	612	Svenske Budbäraren	Tumlare	1894	1894-04-26	1894-04-26
106	615	Östergötland Dagblad	Tumlare	1894	1894-04-26	1894-04-26
106	616	Södermanlands Läns Tidning	Tumlare	1894	1894-04-26	1894-04-26
106	618	Östra Vestmanland	Tumlare	1894	1894-04-27	1894-04-27
106	619	Gotlandsposten	Tumlare	1894	1894-04-27	1894-04-27
106	621	Jämtalands Posten	Tumlare	1894	1894-04-27	1894-04-27
106	622	Nya Jämtlandsbladet	Tumlare	1894	1894-04-28	1894-04-28
106	623	Mariestads Läns Tidning	Tumlare	1894	1894-04-28	1894-04-28
106	625	Umebladet	Tumlare	1894	1894-04-30	1894-04-30
106	626	Södertälje Tidning	Tumlare	1894	1894-05-01	1894-05-01
106	627	Trollhättanstidning	Tumlare	1894	1894-05-01	1894-05-01
106	632	Skaanska Dagbladt	Tumlare	1894	1894-01-25	1894-01-25
106	633	Norra Hallands Tidning Vestkusten	Tumlare	1894	1894-01-31	1894-01-31
107	609	Norrtelje Tidning	Tumlare	1894	1894-04-25	1894-04-25
107	611	Stockholmstidning	Tumlare	1894	1894-04-25	1894-04-25
107	614	Blekinge Läns Tidning	Tumlare	1894	1894-04-26	1894-04-26
107	617	Östhammars Tidning	Tumlare	1894	1894-04-27	1894-04-27
107	620	Stockholms Daglad	Tumlare	1894	1894-04-27	1894-04-27
107	624	Sölvesborgsposten	Tumlare	1894	1894-04-28	1894-04-28
107	628	Söderhams Tidning	Tumlare	1894	1894-05-02	1894-05-02
107	629	Haparandabladt	Tumlare	1894	1894-05-05	1894-05-05
108	649	Göteborgskuriren	Tumlare	1895	1895-08-02	1895-08-02
109	650	Söderhams Tidning	Tumlare	1895	1895-08-05	1895-07-31
109	651	Sundsvallsposten	Tumlare	1895	1895-08-05	1895-08-05
109	1482	Hudiksvallsposten	Tumlare	1895	1895-08-03	1895-07-31
109	652	Helsinglands Weckoblad	Tumlare	1895	1895-08-08	1895-07-31
110	653	Cimbrishamnsbladet	Tumlare	1895	1895-11-27	1895-11-26
110	654	Kristianstadsbladet	Tumlare	1895	1895-11-28	1895-11-26
110	655	Kristianstadsbladet Veckoupplaga	Tumlare	1895	1895-11-29	1895-11-26
111	656	Gotlandsposten	Tumlare	1895	1895-12-09	1895-12-09
112	657	Falkenbergs Tidning	Tumlare	1896	1896-04-29	1896-04-28
112	658	Hallands Tidning	Tumlare	1896	1896-04-30	1896-04-28
112	659	Varbergsposten	Tumlare	1896	1896-05-01	1896-04-28
113	660	Göteborgs Aftonblad	Tumlare	1896	1896-07-04	1896-07-03
114	661	Östersund Post	Tumlare	1896	1896-02-22	1896-02-22
114	662	Jämtlandsposten	Tumlare	1896	1896-02-24	1896-02-24
114	663	Norrsposten	Tumlare	1896	1896-02-28	1896-02-28
114	664	Norrlandsposten Veckoupplagan	Tumlare	1896	1896-03-05	1896-03-05
115	665	Härnösandsposten	Tumlare	1896	1896-07-07	1896-07-04
116	666	Skånska Posten	Tumlare	1897	1897-04-08	1897-04-07
117	667	Bohusläningen	Tumlare	1897	1897-04-13	1897-04-08
118	668	Utkiken	Tumlare	1897	1897-04-14	1897-04-12
118	669	Korrespondenten	Tumlare	1897	1897-04-15	1897-04-14
118	670	Helsingborgsposten Skåne-Halland	Tumlare	1897	1897-04-15	1897-04-12
118	671	Malmötidningen	Tumlare	1897	1897-04-15	1897-04-12
118	672	Skånska Dagblad	Tumlare	1897	1897-04-15	1897-04-12
118	673	Höganäs Tidning	Tumlare	1897	1897-04-17	1897-04-12
118	674	Ystads Allehanda	Tumlare	1897	1897-04-17	1897-04-12
118	675	Trelleborgs Allehanda	Tumlare	1897	1897-04-17	1897-04-12
118	676	Helsingborgsposten Skåne-Halland	Tumlare	1897	1897-04-17	1897-04-12
118	678	Skåningen Eslöfs Tidning	Tumlare	1897	1897-04-17	1897-04-17
119	677	Landspronaposten	Tumlare	1897	1897-04-17	1897-04-16
119	679	Korrespondenten	Tumlare	1897	1897-04-17	1897-04-16
120	680	Oscarshamnposten	Tumlare	1897	1897-04-17	1897-04-12
121	681	Örnsköldsvik Posten	Tumlare	1897	1897-07-22	1897-07-13
121	682	Umebladet	Tumlare	1897	1897-07-24	1897-07-13
121	683	Örnsköldsviks Nyheter	Tumlare	1897	1897-07-24	1897-07-24
121	684	Härnösandsposten	Tumlare	1897	1897-07-24	1897-07-13
121	685	Sundsvallsposten	Tumlare	1897	1897-07-24	1897-07-13
121	692	Norrbottensposten	Tumlare	1897	1897-07-29	1897-07-13
121	693	Norrbottens Nyheter	Tumlare	1897	1897-07-29	1897-07-29
121	696	Norrbottens Läns Tidning	Tumlare	1897	1897-07-30	1897-07-30
122	686	Norrsposten	Tumlare	1897	1897-07-28	1897-07-28
122	687	Sundsvallposten	Tumlare	1897	1897-07-28	1897-07-28
122	688	Gelfe Dagblad	Tumlare	1897	1897-07-28	1897-07-28
122	689	Helsinki	Tumlare	1897	1897-07-29	1897-07-29
122	690	Västernorrlands Allehanda	Tumlare	1897	1897-07-29	1897-07-29
122	691	Norrlandsposten Veckoupplagan	Tumlare	1897	1897-07-29	1897-07-29
122	694	Sundsvalls Tidning	Tumlare	1897	1897-07-30	1897-07-30
122	695	Jämtlands Tidning	Tumlare	1897	1897-07-30	1897-07-30
122	697	Norrbottenskuriren	Tumlare	1897	1897-07-31	1897-07-31
122	698	Jämtland Läns Annonsblad	Tumlare	1897	1897-07-31	1897-07-31
122	700	Malmerget	Tumlare	1897	1897-08-02	1897-08-02
122	703	Arboga Tidning	Tumlare	1897	1897-08-03	1897-08-03
123	699	Skånska Aftonbladet	Tumlare	1897	1897-08-02	1897-07-31
123	701	Kristianstads Läns Tidning	Tumlare	1897	1897-08-03	1897-07-31
123	702	Göteborgs Handels Och Sjöfartstidning	Tumlare	1897	1897-08-03	1897-07-31
124	704	Örnsköldsvik	Tumlare	1897	1897-09-27	1897-09-26
125	705	Skärgården	Tumlare	1897	1897-10-08	1897-10-04
126	706	Bohusläningen	Tumlare	1897	1897-10-14	1897-10-13
126	708	Göteborgs Handels Och Sjöfartstidning	Tumlare	1897	1897-10-14	1897-10-13
126	709	Göteborgs Aftonblad	Tumlare	1897	1897-10-15	1897-10-12
126	710	Handelstidningens Weckoblad	Tumlare	1897	1897-10-16	1897-10-13
127	707	Ystads Allehanda	Tumlare	1897	1897-10-14	1897-10-14
128	711	Örnsköldsvik Posten	Tumlare	1897	1897-10-28	1897-10-26
128	712	Sundsvalls Tidning	Tumlare	1897	1897-11-01	1897-11-01
129	713	Cimbrishamnsbladet	Tumlare	1897	1897-11-24	1897-11-19
129	714	Kristianstadsbladet	Tumlare	1897	1897-11-25	1897-11-19
129	715	Skånsk Dagbladet	Tumlare	1897	1897-11-25	1897-11-19
129	716	Ystads Allehanda	Tumlare	1897	1897-11-26	1897-11-19
129	717	Sölvesborgsposten	Tumlare	1897	1897-11-27	1897-11-19
130	718	Skärgården	Tumlare	1897	1897-12-10	1897-12-04
131	719	Härnösandsposten	Tumlare	1897	1898-01-29	1898-01-29
132	720	Engelholmposten	Tumlare	1898	1898-03-16	1898-03-14
132	721	Båstadsposten	Tumlare	1898	1898-03-16	1898-03-14
132	722	Skånetidningen	Tumlare	1898	1898-03-18	1898-03-14
133	723	Westervikposten	Tumlare	1898	1898-04-02	1898-04-02
134	724	Ystads Allehanda	Tumlare	1898	1898-04-07	1898-04-07
135	725	Skånetidningen	Tumlare	1898	1898-05-07	1898-05-05
136	726	Oskarshamnstidningen	Tumlare	1898	1898-05-10	1898-05-07
137	727	Örnsköldsvikspoten	Tumlare	1898	1898-06-13	1898-06-12
137	729	Örnsköldsvik	Tumlare	1898	1898-06-14	1898-06-11
137	730	Härnösandsposten	Tumlare	1898	1898-06-15	1898-06-12
137	731	Västernorrlands Allehanda	Tumlare	1898	1898-06-15	1898-06-12
137	732	Norrbottens Nyheter	Tumlare	1898	1898-06-16	1898-06-12
137	733	Norrbottens Allehanda	Tumlare	1898	1898-06-22	1898-06-19
138	728	Göteborgs Aftonblad	Tumlare	1898	1898-06-13	1898-06-13
139	734	Norrbottensposten	Tumlare	1898	1898-07-28	1898-07-28
139	1490	Luleposten	Tumlare	1898	1898-07-26	1898-07-26
139	735	Härnösandsposten	Tumlare	1898	1898-07-29	1898-07-29
139	736	Örnsköldsviks Nyheter	Tumlare	1898	1898-08-02	1898-08-02
140	737	Örnsköldsviks Nyheter	Tumlare	1898	1898-08-13	1898-08-13
141	738	Nya Norrlänningen	Tumlare	1898	1898-08-17	1898-08-16
141	739	Sundsvallsposten	Tumlare	1898	1898-08-17	1898-08-16
141	740	Västernorrlands Allehanda	Tumlare	1898	1898-08-18	1898-08-16
141	741	Sundsvalls Tidning	Tumlare	1898	1898-08-18	1898-08-16
141	742	Härnösandsposten	Tumlare	1898	1898-08-18	1898-08-16
141	743	Örnsköldsviksposten	Tumlare	1898	1898-08-19	1898-08-19
141	744	Hudiksvalls Allehanda	Tumlare	1898	1898-08-19	1898-08-16
141	745	Gefleposten	Tumlare	1898	1898-08-19	1898-08-15
141	746	Stockholms Dagblad	Tumlare	1898	1898-08-19	1898-08-16
141	747	Söderhamnskuriren	Tumlare	1898	1898-08-19	1898-08-16
141	748	Stockholm Läns Tidining	Tumlare	1898	1898-08-19	1898-08-16
141	749	Stockholmstidning	Tumlare	1898	1898-08-19	1898-08-19
141	750	Svenka Morgonbladet	Tumlare	1898	1898-08-20	1898-08-20
141	751	Helsinki	Tumlare	1898	1898-08-20	1898-08-16
141	752	Luleposten	Tumlare	1898	1898-08-20	1898-08-16
141	753	Småland	Tumlare	1898	1898-08-20	1898-08-20
141	754	Dagen	Tumlare	1898	1898-08-20	1898-08-20
141	755	Östgöta Correspondenten	Tumlare	1898	1898-08-20	1898-08-16
141	756	Norrbottenskuriren	Tumlare	1898	1898-08-20	1898-08-20
141	757	Westerbotten	Tumlare	1898	1898-08-20	1898-08-20
141	758	Aftonbladet	Tumlare	1898	1898-08-20	1898-08-20
141	759	Tidning för Wenersborgs stad och län	Tumlare	1898	1898-08-22	1898-08-16
141	760	Kalmar	Tumlare	1898	1898-08-22	1898-08-16
141	761	Söderköping Tidning	Tumlare	1898	1898-08-22	1898-08-22
141	762	Gefle Dagblad	Tumlare	1898	1898-08-22	1898-08-22
141	763	Skånetidningen	Tumlare	1898	1898-08-22	1898-08-22
141	764	Skelleftebladet	Tumlare	1898	1898-08-22	1898-08-16
141	765	Södermanlands Nyheter	Tumlare	1898	1898-08-22	1898-08-22
141	766	Eskilstunakuriren	Tumlare	1898	1898-08-22	1898-08-22
141	767	Östergötland Dagblad	Tumlare	1898	1898-08-22	1898-08-22
141	768	Västerviks Veckoblad	Tumlare	1898	1898-08-23	1898-08-23
141	769	Umeå Nya Tidning	Tumlare	1898	1898-08-23	1898-08-23
141	770	Skånetidningen	Tumlare	1898	1898-08-23	1898-08-23
141	771	Alingsås Tidning	Tumlare	1898	1898-08-23	1898-08-23
141	772	Norrbottens Allehanda	Tumlare	1898	1898-08-24	1898-08-24
141	773	Blekinge Läns Tidning	Tumlare	1898	1898-08-24	1898-08-24
141	774	Götlands Allehanda	Tumlare	1898	1898-08-24	1898-08-24
141	775	Kristianstadsbladet	Tumlare	1898	1898-08-24	1898-08-24
141	776	Folkets Tidning	Tumlare	1898	1898-08-25	1898-08-25
141	777	Småland	Tumlare	1898	1898-08-25	1898-08-25
141	778	Vårt Land Veckoupplaga	Tumlare	1898	1898-08-25	1898-08-25
141	779	Fram	Tumlare	1898	1898-08-26	1898-08-26
142	780	Götlandsposten	Tumlare	1898	1898-10-31	1898-10-31
142	781	Götlands Allehanda	Tumlare	1898	1898-10-31	1898-10-30
142	782	Gotlänningen	Tumlare	1898	1898-10-31	1898-10-30
142	783	Götland	Tumlare	1898	1898-10-31	1898-10-31
143	784	Sydhalland	Tumlare	1898	1898-11-14	1898-11-10
144	785	Sundsvallsposten	Tumlare	1898	1898-12-24	1898-12-20
144	786	Härnösandsposten	Tumlare	1898	1898-12-27	1898-12-20
144	787	Skellefteå Nya Nyheter	Tumlare	1898	1898-12-29	1898-12-20
145	788	Ystadsposten	Tumlare	1899	1899-03-04	1899-03-04
146	789	Örnsköldsviksposten	Tumlare	1899	1899-06-28	1899-06-26
146	790	Härnösandsposten	Tumlare	1899	1899-06-30	1899-06-26
147	791	Sundsvalls Dagblad	Tumlare	1899	1899-07-01	1899-06-29
147	792	Sundsvallsposten	Tumlare	1899	1899-07-03	1899-06-30
147	793	Aftonbladet	Tumlare	1899	1899-07-04	1899-07-04
147	794	Vårt Land	Tumlare	1899	1899-07-04	1899-07-04
147	795	Nya Dagligt Allehanda	Tumlare	1899	1899-07-04	1899-06-30
147	796	Sydsvenska Dagbladet	Tumlare	1899	1899-07-05	1899-07-05
147	798	Örnsköldsviksposten	Tumlare	1899	1899-07-05	1899-06-30
147	799	Dagen	Tumlare	1899	1899-07-05	1899-07-09
147	800	Göteborgs Handels Och Sjöfartstidning	Tumlare	1899	1899-07-05	1899-07-05
147	802	Norrköpings Tidningar	Tumlare	1899	1899-07-05	1899-06-30
147	803	Skånsk Dagbladet	Tumlare	1899	1899-07-05	1899-06-30
147	804	Upsala Nya Tidning	Tumlare	1899	1899-07-05	1899-07-05
147	805	Södertälje Tidning	Tumlare	1899	1899-07-05	1899-07-05
147	806	Söderhamnskuriren	Tumlare	1899	1899-07-05	1899-07-05
147	807	Jämtlandsposten	Tumlare	1899	1899-07-05	1899-07-05
147	808	Söderköping Tidning	Tumlare	1899	1899-07-05	1899-07-05
147	809	Bärgslagsbladet	Tumlare	1899	1899-07-05	1899-07-05
147	810	Svenska Dagblad	Tumlare	1899	1899-07-05	1899-07-05
147	811	Södermanlands Dagblad	Tumlare	1899	1899-07-06	1899-07-06
147	812	Örebro Tidning	Tumlare	1899	1899-07-06	1899-07-06
147	813	Ystadsposten	Tumlare	1899	1899-07-06	1899-07-06
147	814	Korrespondenten	Tumlare	1899	1899-07-06	1899-07-06
147	815	Norrdlandsposten	Tumlare	1899	1899-07-06	1899-07-06
147	816	Vestmanland Läns Tidning	Tumlare	1899	1899-07-06	1899-07-06
147	817	Sveriges Sjöfartstidning	Tumlare	1899	1899-07-06	1899-07-06
147	818	Svenska Morgonbladet	Tumlare	1899	1899-07-06	1899-07-06
147	819	Sundsvalls Tidning	Tumlare	1899	1899-07-06	1899-07-06
147	820	Arbetet	Tumlare	1899	1899-07-06	1899-07-06
147	821	Göteborgs Morgonpost	Tumlare	1899	1899-07-06	1899-07-06
147	822	Helsingborgs Dagblad	Tumlare	1899	1899-07-06	1889-07-06
147	823	Öresundsposten	Tumlare	1899	1899-07-06	1899-07-06
147	824	Södra Dalarnes Tidning	Tumlare	1899	1899-07-06	1899-07-06
147	825	Stockholms Dagblad	Tumlare	1899	1899-07-06	1899-07-06
147	826	Hudiksvallsposten	Tumlare	1899	1899-07-06	1899-07-06
147	827	Ljusdals Tidning	Tumlare	1899	1899-07-06	1899-07-06
147	828	Göteborgsposten	Tumlare	1899	1899-07-06	1899-07-06
147	829	Bohusläningen	Tumlare	1899	1899-07-06	1889-07-06
147	830	Karlshamn	Tumlare	1899	1899-07-07	1899-07-07
147	831	Kristianstads Läns Tidning	Tumlare	1899	1899-07-07	1899-07-07
147	832	Örebro Tidning Halfveckoupplagan	Tumlare	1899	1899-07-07	1899-07-07
147	833	Södermanlands Läns Tidning	Tumlare	1899	1899-07-07	1899-07-07
147	834	Östhammars Tidning	Tumlare	1899	1899-07-07	1899-07-07
147	835	Söderhamns Tidning	Tumlare	1899	1899-07-07	1899-07-07
147	836	Avestaposten	Tumlare	1899	1899-07-07	1899-07-07
147	837	Lunds Dagblad	Tumlare	1899	1899-07-07	1899-07-07
147	838	Ronneby-Posten	Tumlare	1899	1899-07-07	1899-07-07
147	839	Söderköpingsposten	Tumlare	1899	1899-07-07	1899-07-07
147	841	Trollhättans Tidning	Tumlare	1899	1899-07-07	1899-07-07
147	842	Eskilstunakuriren	Tumlare	1899	1899-07-07	1899-07-07
147	843	Mora Tidning	Tumlare	1899	1899-07-07	1899-07-07
147	844	Cimbrishamnsbladet	Tumlare	1899	1899-07-08	1899-07-08
147	845	Handelstidningens Weckoblad	Tumlare	1899	1899-07-08	1899-07-08
147	846	Aftonbladet Havveckoupplagan	Tumlare	1899	1899-07-08	1899-07-08
147	847	Karlskrona Weckoblad	Tumlare	1899	1899-07-08	1899-07-08
147	848	Karlstadstidningen	Tumlare	1899	1899-07-08	1899-07-08
147	849	Höganäs Tidning	Tumlare	1899	1899-07-08	1899-07-08
147	850	Jämtland Läns Annonsblad	Tumlare	1899	1899-07-08	1899-07-08
147	851	Åby-Åstorpstidningen	Tumlare	1899	1899-07-08	1899-07-08
147	852	Borlange Tidning	Tumlare	1899	1899-07-08	1899-07-08
147	853	Blekingekuriren	Tumlare	1899	1899-07-08	1899-07-08
147	854	Karlshamns Allehanda	Tumlare	1899	1899-07-08	1899-07-08
147	856	Engelhoms Tidning	Tumlare	1899	1899-07-08	1899-07-08
147	857	Hudiksvallsposten	Tumlare	1899	1899-07-08	1899-07-08
147	858	Fäderneslandet	Tumlare	1899	1899-07-08	1899-07-08
147	859	Skellefteå Nya Tidning	Tumlare	1899	1899-07-10	1899-07-10
147	860	Falkenbergs Tidning	Tumlare	1899	1899-07-10	1899-07-10
147	861	Norbottensposten	Tumlare	1899	1899-07-10	1899-07-10
147	862	Barometern	Tumlare	1899	1899-07-10	1899-07-10
147	863	Skelleftebladet	Tumlare	1899	1899-07-10	1899-07-10
147	864	Enköpingsposten	Tumlare	1899	1899-07-11	1899-07-11
147	867	Götlands Allehanda	Tumlare	1899	1899-07-12	1899-07-12
147	898	Haparandabladet	Tumlare	1899	1899-07-19	1899-07-19
148	797	Örnsköldsviksposten	Tumlare	1899	1899-07-05	1899-07-03
148	801	Norrbottens Allehanda	Tumlare	1899	1899-07-05	1899-07-03
148	840	Härnösandsposten	Tumlare	1899	1899-07-07	1899-07-03
148	854	Sundsvallsposten	Tumlare	1899	1899-07-08	1899-07-03
148	865	Vestmanland Läns Tidning	Tumlare	1899	1899-07-11	1899-07-11
149	866	Hudiksvalls Allehanda	Tumlare	1899	1899-07-12	1899-07-12
149	883	Ljusdalsposten	Tumlare	1899	1899-07-15	1899-07-15
150	868	Hudiksvallsposten	Tumlare	1899	1899-07-13	1899-07-13
150	870	Sundsvallsposten	Tumlare	1899	1899-07-13	1899-07-13
151	869	Gefleposten	Tumlare	1899	1899-07-13	1899-07-09
151	872	Socialdemokraten	Tumlare	1899	1899-07-14	1899-07-09
151	873	Norrtelje Tidning	Tumlare	1899	1899-07-14	1899-07-09
151	874	Ystadsposten	Tumlare	1899	1899-07-14	1899-07-09
151	875	Östgöta Correspondenten	Tumlare	1899	1899-07-14	1899-07-09
151	876	Örnsköldsviksposten	Tumlare	1899	1899-07-14	1899-07-09
151	877	Stockholms Dagblad	Tumlare	1899	1899-07-14	1899-07-09
151	878	Sörmlandsposten	Tumlare	1899	1899-07-14	1899-07-09
151	879	Bärgslagsbladet	Tumlare	1899	1899-07-14	1899-07-09
151	880	Jämtland Läns Annonsblad	Tumlare	1899	1899-07-15	1899-07-09
151	881	Köpingsposten	Tumlare	1899	1899-07-15	1899-07-09
151	882	Sölvesborgsposten	Tumlare	1899	1899-07-15	1899-07-09
151	884	Götenborgs Morgonposten	Tumlare	1899	1899-07-15	1899-07-09
151	885	Nya Wexiö-Bladet	Tumlare	1899	1899-07-15	1899-07-09
151	886	Malmötidningen	Tumlare	1899	1899-07-15	1899-07-09
151	888	Smålandsposten	Tumlare	1889	1889-07-15	1899-07-09
151	890	Bollnäs Tidning	Tumlare	1889	1889-07-17	1899-07-09
151	891	Södra Dalarnes Tidning	Tumlare	1889	1889-07-17	1899-07-09
151	894	Avestaposten	Tumlare	1899	1899-07-18	1899-07-09
151	895	Mora Tidning	Tumlare	1899	1899-07-18	1899-07-09
151	895	Smålandspostens Veckoblad	Tumlare	1899	1899-07-18	1899-07-09
151	899	Borlange Tidning	Tumlare	1899	1899-07-19	1899-07-09
151	900	Svenska Landtamannatidningen	Tumlare	1899	1899-07-20	1899-07-09
151	901	Vårt Land Veckoupplaga	Tumlare	1899	1899-07-20	1899-07-20
152	871	Götlanningen	Tumlare	1899	1899-07-14	1899-07-13
153	887	Umebladet	Tumlare	1899	1899-07-15	1899-07-15
153	889	Sundsvallsposten	Tumlare	1899	1899-07-17	1899-07-17
153	892	Skelleftebladet	Tumlare	1899	1899-07-17	1899-07-17
153	893	Norrbottenskuriren	Tumlare	1899	1899-07-18	1899-07-18
153	897	Norrbottenskuriren	Tumlare	1899	1899-07-18	1899-07-18
153	902	Sollefteåbladet	Tumlare	1899	1899-07-21	1899-07-21
153	904	Haparandabladet	Tumlare	1899	1899-07-22	1899-07-22
154	903	Örnsköldsviksposten	Tumlare	1899	1899-07-21	1899-07-20
155	905	Skånsk Dagbladet	Tumlare	1899	1899-08-08	1899-08-07
156	906	Falkenbergs Tidning	Tumlare	1899	1899-08-12	1899-08-11
157	907	Halland	Tumlare	1899	1899-08-25	1899-08-24
157	908	Helsingborgsposten Skåne-Halland	Tumlare	1899	1899-08-25	1899-08-25
157	909	Helsingborgsposten Skåne-Halland Veckoupplaga	Tumlare	1899	1899-08-26	1899-08-26
157	910	Sydhalland	Tumlare	1899	1899-08-29	1899-08-29
158	911	Söderköpingsposten	Tumlare	1900	1900-04-30	1900-04-26
159	912	Oscarshamnsposten	Tumlare	1899	1900-05-02	1900-05-02
159	913	Oskarshamnstidningen	Tumlare	1899	1900-05-02	1900-05-02
159	914	Västerviks Veckoblad	Tumlare	1899	1900-05-05	1900-05-05
160	915	Bohusläningen	Tumlare	1900	1900-05-10	1900-05-08
160	916	Skärgården	Tumlare	1900	1900-05-11	1900-05-08
160	917	Göteborgs Handels Och Sjöfartstidning	Tumlare	1900	1900-05-11	1900-05-08
160	918	Ny Tid	Tumlare	1900	1900-05-12	1900-05-08
160	919	Värt Land	Tumlare	1900	1900-05-12	1900-05-08
160	920	Härnösandsposten	Tumlare	1900	1900-05-14	1900-05-14
160	921	Socialdemokraten	Tumlare	1900	1900-05-14	1900-05-14
160	922	Södermanlands Läns Tidning	Tumlare	1900	1900-05-14	1900-05-14
160	923	Sörmlandsposten	Tumlare	1900	1900-05-14	1900-05-14
160	924	Folkets Tidning	Tumlare	1900	1900-05-15	1900-05-15
160	925	Västerviks Veckoblad	Tumlare	1900	1900-05-15	1900-05-15
160	927	Borås Tidning	Tumlare	1900	1900-05-15	1900-05-15
160	928	Katrineholms Tidning	Tumlare	1900	1900-05-15	1900-05-15
160	929	Norrköpings Tidningar	Tumlare	1900	1900-05-15	1900-05-15
160	930	Handelstidningens Weckoblad	Tumlare	1900	1900-05-16	1900-05-16
160	931	Blekingekuriren	Tumlare	1900	1900-05-17	1900-05-17
160	932	Skelleftå Nya Tidning	Tumlare	1900	1900-05-17	1900-05-17
161	926	Norrtelje Tidning	Tumlare	1900	1900-05-15	1900-05-14
161	934	Upsala Läns Annonsblad	Tumlare	1900	1900-05-19	1900-05-14
162	933	Norrköpings Tidningar	Tumlare	1900	1900-05-19	1900-05-19
162	935	Söderköping Posten	Tumlare	1900	1900-05-21	1900-05-21
162	937	Södermanland Läns Tidning	Tumlare	1900	1900-05-21	1900-05-21
162	938	Stockholms Dagblad	Tumlare	1900	1900-05-21	1900-05-20
162	939	Östgöten	Tumlare	1900	1900-05-21	1900-05-21
163	936	Söderköping Posten	Tumlare	1900	1900-05-21	1900-05-18
164	940	Boden	Tumlare	1900	1900-07-12	1900-07-12
164	941	Luossavarebladet	Tumlare	1900	1900-07-13	1900-07-13
164	942	Gellibarebladet	Tumlare	1900	1900-07-13	1900-07-13
164	946	Stockholms Dagblad	Tumlare	1900	1900-07-17	1900-07-17
164	957	Skellefteå Nya Tidning	communis	1900	1900-07-16	1900-07-16
164	958	Gotlandsposten	communis	1900	1900-07-20	1900-07-20
165	943	Sundsvalls Dagblad	Tumlare	1900	1900-07-17	1900-07-13
165	951	Fäderneslandet	Tumlare	1900	1900-07-25	1900-07-25
166	944	Örnsköldsviksposten	Tumlare	1900	1900-07-17	1900-07-14
167	945	Norrbottenskuriren	Tumlare	1900	1900-07-17	1900-07-14
167	947	Norrbottens Nyhetter	Tumlare	1900	1900-07-18	1900-07-14
167	948	Norrbottens Nyhetter	Tumlare	1900	1900-07-21	1900-07-14
167	949	Norrbottens Nyhetter	Tumlare	1900	1900-07-25	1900-07-14
167	952	Norrbottens Läns Tidningar	Tumlare	1900	1900-07-27	1900-07-27
167	953	Norrbottens Nyhetter	Tumlare	1900	1900-07-28	1900-07-28
168	950	Haparandabladet	Tumlare	1900	1900-07-25	1900-07-25
168	954	Göteborgs Handels Och Sjöfartstidning	Tumlare	1900	1900-08-01	1900-08-01
168	959	Falkenbergs Tidning	Tumlare	1900	1900-08-04	1900-08-04
169	955	Westerviksposten	Tumlare	1900	1900-05-26	1900-05-03
170	956	Västernorrlands Allehanda	Tumlare	1900	1900-06-26	1900-06-24
171	960	Hudiskvallsposten	Tumlare	1900	1900-08-07	1900-08-03
172	961	Arbetet	Tumlare	1900	1900-08-21	1900-08-21
172	962	Öresundsposten	Tumlare	1900	1900-08-22	1900-08-22
172	963	Sydsvenska Dagbladet	Tumlare	1900	1900-08-22	1900-08-22
172	964	Kristianstadbladet	Tumlare	1900	1900-08-22	1900-08-22
172	965	Åstorpsposten Skåne-Småland	Tumlare	1900	1900-08-23	1900-08-23
172	966	Åby-Klippands Tidning	Tumlare	1900	1900-08-23	1900-08-23
172	967	Höganäsposten	Tumlare	1900	1900-08-23	1900-08-23
172	968	Engelhomsposten	Tumlare	1900	1900-08-23	1900-08-23
172	969	Båstadsposten	Tumlare	1900	1900-08-23	1900-08-23
172	970	Ystadsposten	Tumlare	1900	1900-08-23	1900-08-23
172	971	Folkets Tidning	Tumlare	1900	1900-08-23	1900-08-23
172	972	Helsingborgsposten Skåne-Halland	Tumlare	1900	1900-08-23	1900-08-23
172	973	Stockholms Dagblad	Tumlare	1900	1900-08-23	1900-08-23
172	974	Kristianstads Läns Tidning	Tumlare	1900	1900-08-23	1900-08-23
172	975	Malmötidningen	Tumlare	1900	1900-08-23	1900-08-23
172	976	Helsingborgs Dagblad	Tumlare	1900	1900-08-23	1900-08-23
172	977	Göteborgs Handels Och Sjöfartstidning	Tumlare	1900	1900-08-23	1900-08-23
172	978	Skånsk Dagbladet	Tumlare	1900	1900-08-23	1900-08-23
172	979	Belkingekuriren	Tumlare	1900	1900-08-24	1900-08-24
172	980	Ronnebyposten	Tumlare	1900	1900-08-24	1900-08-24
172	981	Karlshamn	Tumlare	1900	1900-08-24	1900-08-24
172	982	Ystads Allehanda	Tumlare	1900	1900-08-24	1900-08-24
172	983	Arboga Tidning	Tumlare	1900	1900-08-24	1900-08-24
172	984	Dagens Nyheter	Tumlare	1900	1900-08-24	1900-08-24
172	985	Trelleborgs Allehanda	Tumlare	1900	1900-08-25	1900-08-25
172	986	Sydhalland	Tumlare	1900	1900-08-25	1900-08-25
172	987	Cimbrishamnsbladet	Tumlare	1900	1900-08-25	1900-08-25
172	988	Norra Skåne	Tumlare	1900	1900-08-25	1900-08-25
172	989	Hörbyposten Centralskåne	Tumlare	1900	1900-08-25	1900-08-25
172	990	Gefleposten	Tumlare	1900	1900-08-25	1900-08-25
172	991	Karlshamns Allehanda	Tumlare	1900	1900-08-25	1900-08-25
172	992	Venersborgsposten	Tumlare	1900	1900-08-29	1900-08-29
174	993	Öresundsposten	Tumlare	1901	1901-04-01	1904-03-31
175	994	Söderköping	Tumlare	1901	1901-04-22	1901-04-21
176	995	Umebladet	Tumlare	1901	1901-06-03	1901-06-01
176	1000	Umeå Nya Tidning	Tumlare	1901	1901-06-08	1901-06-01
177	996	Gefle Dagblad	Tumlare	1901	1901-06-07	1901-06-03
177	998	Dagens Nyheter	Tumlare	1901	1901-06-08	1901-06-03
177	1001	Hudiksvalls Nyheter	Tumlare	1901	1901-06-10	1901-06-03
177	1003	Västernorrlands Allehanda	Tumlare	1901	1901-06-11	1901-06-03
177	1005	Örebro Dagblad	Tumlare	1901	1901-06-11	1901-06-03
178	997	Gefle Dagblad	Tumlare	1901	1901-06-07	1901-06-02
178	999	Dagens Nyheter	Tumlare	1901	1901-06-08	1901-06-02
178	1002	Hudiksvalls Nyheter	Tumlare	1901	1901-06-10	1901-06-02
178	1004	Västernorrlands Allehanda	Tumlare	1901	1901-06-11	1901-06-02
179	1006	Sundsvallsposten	Tumlare	1901	1901-06-29	1901-06-28
179	1007	Sundsvalls Dagblad	Tumlare	1901	1901-06-29	1901-06-29
179	1008	Sydsvenska Dagbladet	Tumlare	1901	1901-07-02	1901-07-02
179	1009	Örebro Dagblad	Tumlare	1901	1901-07-02	1901-07-02
180	1010	Örnsköldsviksposten	Tumlare	1901	1901-07-09	1901-07-06
180	1011	Örnsköldsviks Allehanda	Tumlare	1901	1901-07-10	1901-07-10
180	1012	Härnösandsposten	Tumlare	1901	1901-07-11	1901-07-11
180	1013	Örnsköldsviks Allehanda Veckoupplaga	Tumlare	1901	1901-07-13	1901-07-13
180	1014	Norrbottens Läns Tidningar	Tumlare	1901	1901-07-13	1901-07-13
180	1015	Östersundsposten	Tumlare	1901	1901-07-13	1901-07-13
180	1016	Vårt Land	Tumlare	1901	1901-07-15	1901-07-15
180	1017	Socialdemokraten	Tumlare	1901	1901-07-16	1901-07-16
180	1018	Östgöten	Tumlare	1901	1901-07-16	1901-07-16
180	1020	Västerviks Veckoblad	Tumlare	1901	1901-07-18	1901-07-18
180	1021	Vårt Land Veckoupplaga	Tumlare	1901	1901-07-18	1901-07-28
181	1019	Sundsvalls Tidning	Tumlare	1901	1901-07-16	1901-07-13
182	1022	Härnösandsposten	Tumlare	1901	1901-07-20	1901-07-19
182	1023	Sundsvalls Dagblad	Tumlare	1901	1901-07-22	1901-07-19
182	1024	Göteborgs Aftonbladet	Tumlare	1901	1901-07-22	1901-07-22
182	1025	Sundsvalls Tidning	Tumlare	1901	1901-07-22	1901-07-19
182	1026	Sydhalland	Tumlare	1901	1901-07-25	1901-07-19
182	1027	Göteborgs Nyhetter	Tumlare	1901	1901-07-27	1901-07-27
183	1028	Göteborgs Morgonpost	Tumlare	1901	1901-08-21	1901-08-20
183	1029	Ny Tid	Tumlare	1901	1901-08-21	1901-08-20
184	1030	Örnsköldsviks Allehanda	Tumlare	1901	1901-10-09	1901-10-09
184	1031	Härnösandsposten	Tumlare	1901	1901-10-10	1901-10-10
184	1032	Sundsvallsposten	Tumlare	1901	1901-10-10	1901-10-10
184	1033	Nya Daligt Allehanda	Tumlare	1901	1901-10-11	1901-10-11
184	1034	Örnköldsviks Allehanda Veckoupplaga	Tumlare	1901	1901-10-12	1901-10-12
184	1035	Socialdemokraten	Tumlare	1901	1901-10-12	1901-10-12
184	1036	Westerbotten	Tumlare	1901	1901-10-12	1901-10-12
184	1037	Norrköpings Tidningar	Tumlare	1901	1901-10-12	1901-10-12
184	1038	Stockholms Dagblad	Tumlare	1901	1901-10-12	1901-10-12
184	1039	Hudiskvallsposten	Tumlare	1901	1901-10-12	1901-10-12
184	1040	Gefleposten	Tumlare	1901	1901-10-12	1901-10-12
184	1041	Gotlandsposten	Tumlare	1901	1901-10-12	1901-10-12
184	1042	Sundsvalls Dagblad	Tumlare	1901	1901-10-14	1901-10-14
184	1043	Södermanland Läns Tidning	Tumlare	1901	1901-10-14	1901-10-14
184	1044	Skellefteå Nya Tidning	Tumlare	1901	1901-10-14	1901-10-14
184	1045	Helsingborgs Dagblad	Tumlare	1901	1901-10-14	1901-10-14
184	1046	Östersundsposten	Tumlare	1901	1901-10-14	1901-10-14
184	1047	Aftonbladet	Tumlare	1901	1901-10-14	1901-10-14
184	1048	Dagen	Tumlare	1901	1901-10-15	1901-10-15
184	1049	Stockholmds Tidning	Tumlare	1901	1901-10-15	1901-10-15
184	1050	Göteborgs Handels Och Sjöfartstidning	Tumlare	1901	1901-10-15	1901-10-15
184	1051	Aftonbladet Halvveckoupplagan	Tumlare	1901	1901-10-16	1901-10-16
184	1052	Tidning För Falu Län Och Stad	Tumlare	1901	1901-10-16	1901-10-16
184	1053	Norrbottenskuriren	Tumlare	1901	1901-10-16	1901-10-16
184	1054	Tierpsposten	Tumlare	1901	1901-10-16	1901-10-16
184	1055	Göteborgs Morgonpost	Tumlare	1901	1901-10-16	1901-10-16
184	1056	Wecko-Posten	Tumlare	1901	1901-10-17	1901-10-17
184	1057	Mariefreds Nya Tidning	Tumlare	1901	1901-10-18	1901-10-18
184	1058	Sydsvenska Dagbladet	Tumlare	1901	1901-10-18	1901-10-18
184	1066	Varbergsposten	Tumlare	1901	1901-11-12	1901-11-12
184	1067	Svenska Morgonbladet	Tumlare	1901	1901-10-15	1901-10-15
184	1068	Norrbottens Allehanda	Tumlare	1901	1901-10-15	1901-10-15
184	1069	Hvad Ntyy I Dag?	Tumlare	1901	1901-10-15	1901-10-15
184	1070	Östhammars Tidning	Tumlare	1901	1901-10-15	1901-10-15
185	1059	Söderhamnskuriren	Tumlare	1901	1901-10-23	1901-10-17
185	1060	Gefle Dagblad	Tumlare	1901	1901-10-24	1901-10-24
185	1061	Västernorrlands Allehanda	Tumlare	1901	1901-10-25	1901-10-21
185	1062	Svenska Dagblad	Tumlare	1901	1901-10-25	1901-10-17
185	1063	Huiksvallsposten	Tumlare	1901	1901-10-26	1901-10-17
185	1064	Gotlands Allehanda	Tumlare	1901	1901-10-28	1901-10-28
186	1065	Norrtelje Tidning	Tumlare	1901	1901-10-29	1901-10-28
187	1071	Gotlänningen	Tumlare	1901	1901-11-18	1901-11-17
187	1072	Gotlandsposten	Tumlare	1901	1901-11-18	1901-11-17
188	1073	Norrköpings Tidningar	Tumlare	1902	1902-05-03	1902-05-03
188	1074	Söderköpingsposten	Tumlare	1902	1902-05-05	1905-05-05
188	1076	Nya Daligt Allehanda	Tumlare	1902	1902-05-06	1902-05-03
188	1077	Södermanland Läns Tidning	Tumlare	1902	1902-05-06	1902-05-03
188	1078	Stockholmsbladet	Tumlare	1902	1902-05-07	1902-05-03
188	1079	Södermanlands Nyheter	Tumlare	1902	1902-05-07	1902-05-03
188	1080	Helsingborgsposten Skåne-Halland	Tumlare	1902	1902-05-07	1902-05-03
188	1081	Dagens Nyheter	Tumlare	1902	1902-05-07	1902-05-03
188	1082	Södra Dalarnes Tidning	Tumlare	1902	1902-05-09	1902-05-03
188	1083	Stockholms Dagblad	Tumlare	1902	1902-05-09	1902-05-03
188	1084	Eskilstunakuriren	Tumlare	1902	1902-05-09	1902-05-09
188	1085	Haparandabladet	Tumlare	1902	1902-05-10	1902-05-03
188	1086	Avestaposten	Tumlare	1902	1902-05-10	1902-05-03
188	1087	Helsingborgsposten Skåne-Halland Halvveckoupplagan	Tumlare	1902	1902-05-10	1902-05-03
189	1075	Blekinge Läns Tidning	Tumlare	1902	1902-05-05	1902-05-04
190	1088	Göteborgs Aftonbladet	Tumlare	1902	1902-06-09	1902-06-06
191	1089	Umebladet	Tumlare	1902	1902-06-13	1902-06-13
191	1090	Umeå Nya Tidning	Tumlare	1902	1902-06-14	1902-06-14
191	1096	Norrbottens Läns Tidningar	Tumlare	1902	1902-06-21	1902-06-21
192	1091	Trelleborgstidningen	Tumlare	1902	1902-04-23	1902-04-23
192	1092	Skånsk Aftonbladet	Tumlare	1902	1902-04-24	1902-04-24
192	1093	Korrespondenten	Tumlare	1902	1902-04-25	1902-04-25
192	1094	Sydsvenska Dagbladet	Tumlare	1902	1902-04-25	1902-04-25
197	1095	Uddevallatidningen	Tumlare	1902	1902-06-16	1902-06-16
193	1097	Härnösandsposten	Tumlare	1902	1902-07-02	1902-06-28
193	1098	Sundsvalls Tidning	Tumlare	1902	1902-07-03	1902-06-28
193	1130	Venersborgsposten	Tumlare	1902	1902-07-25	1902-07-25
193	1131	Elfsborgaren	Tumlare	1902	1902-07-25	1902-07-25
194	1099	Skånsk Dagbladet	Tumlare	1902	1902-07-04	1902-07-03
195	1100	Umebladet	Tumlare	1902	1902-07-14	1902-07-14
195	1101	Stockholms Dagblad	Tumlare	1902	1902-07-16	1902-07-16
195	1104	Falu-kuriren	Tumlare	1902	1902-07-18	1902-07-18
195	1106	Upsala	Tumlare	1902	1902-07-18	1902-07-18
195	1108	Gotlandsposten	Tumlare	1902	1902-07-18	1902-07-18
195	1109	Sydsvenska Dagbladet	Tumlare	1902	1902-07-19	1902-07-19
195	1110	Umeå Nya Tidning	Tumlare	1902	1902-07-19	1902-07-19
195	1111	Tidning För Falu Län Och Stad	Tumlare	1902	1902-07-21	1907-02-21
195	1115	Dalpilen	Tumlare	1902	1902-07-22	1907-07-22
195	1120	Borlängeposten	Tumlare	1902	1902-07-23	1902-07-23
195	1127	Malmfältens Tidningar	Tumlare	1902	1902-07-24	1902-07-24
196	1102	Haparandabladet	Tumlare	1902	1902-07-16	1902-07-16
196	1103	Norrbottens Läns Tidningar	Tumlare	1902	1902-07-17	1902-07-17
196	1105	Norrbottens Allehanda	Tumlare	1902	1902-07-18	1902-07-18
198	1107	Hudiksvalls Nyheter	Tumlare	1902	1902-07-18	1902-07-12
199	1112	Söderhamns Tidning	Tumlare	1902	1902-07-21	1902-07-20
199	1113	Norrlandsposten	Tumlare	1902	1902-07-22	1902-07-20
199	1114	Gefleposten	Tumlare	1902	1902-07-22	1902-07-22
199	1117	Helsingen	Tumlare	1902	1902-07-22	1902-07-20
199	1119	Hudiskvalls Nyheter	Tumlare	1902	1902-07-23	1902-07-20
199	1121	Gefle Dagblad	Tumlare	1902	1902-07-23	1902-07-20
199	1122	Svenska Dagbladet	Tumlare	1902	1902-07-23	1902-07-20
199	1123	Huiksvallsposten	Tumlare	1902	1902-07-24	1902-07-20
199	1124	Stockholmsbladet	Tumlare	1902	1902-07-24	1902-07-20
199	1126	Gefleposten Weckoupplagan	Tumlare	1902	1902-07-24	1902-07-20
199	1128	Dagens Nyheter	Tumlare	1902	1902-07-24	1902-07-24
199	1133	Vestergotlands Daglbad	Tumlare	1902	1902-07-26	1902-07-26
199	1134	Venersborgsposten	Tumlare	1902	1902-07-28	1902-07-28
199	1135	Västgöta Korrespondenten Skövde Tidning	Tumlare	1902	1902-07-28	1902-07-28
199	1136	Elfsborgaren	Tumlare	1902	1902-07-28	1902-07-28
199	1137	Västergötlands Annonsblad	Tumlare	1902	1902-07-29	1902-07-29
199	1141	Mariestads Länstidning	Tumlare	1902	1902-07-30	1902-07-30
199	1142	Westgötaposten	Tumlare	1902	1902-08-01	1902-08-01
200	1116	Hudiksvallsposten	Tumlare	1902	1902-07-22	1902-07-19
200	1118	Hudiskvalls Nyheter	Tumlare	1902	1902-07-23	1902-07-19
200	1125	Helsingen	Tumlare	1902	1902-07-24	1902-07-19
200	1129	Ljusdals Tidning	Tumlare	1902	1902-07-25	1902-07-19
200	1132	Ljusdals Nyheter	Tumlare	1902	1902-07-26	1902-07-19
201	1138	Örnsköldsviks Allehanda	Tumlare	1902	1902-07-30	1902-07-27
201	1143	Örnsköldsviks Allehanda Veckoupplaga	Tumlare	1902	1902-08-02	1902-07-27
202	1139	Örnsköldsviks Allehanda	Tumlare	1902	1902-07-30	1902-07-30
202	1144	Örnsköldsviks Allehanda Veckoupplaga	Tumlare	1902	1902-08-02	1902-08-02
203	1140	Örnsköldsviks Allehanda	Tumlare	1902	1902-07-30	1902-07-30
203	1145	Örnsköldsviks Allehanda Veckoupplaga	Tumlare	1902	1902-08-02	1902-08-02
204	1146	Örnsköldsviksposten	Tumlare	1902	1902-08-09	1902-08-02
205	1147	Härnösandsposten	Tumlare	1902	1902-08-09	1902-08-06
206	1148	Falkenbergs Tidning	Tumlare	1902	1902-08-09	1902-08-07
206	1149	Göteborgs Aftonbladet	Tumlare	1902	1902-08-09	1902-08-08
206	1165	Halland	Tumlare	1902	1902-08-08	1902-08-08
207	1150	Sundsvalls Dagblad	Tumlare	1902	1902-08-11	1902-08-11
196	1151	Norrbottensposten	Tumlare	1902	1902-08-11	1902-08-11
196	1152	Norrbottens Allehanda	Tumlare	1902	1902-08-12	1902-08-12
209	1153	Skånsk Aftonbladet	Tumlare	1902	1902-08-14	1902-08-14
209	1154	Nerikes Allehanda	Tumlare	1902	1902-08-15	1902-08-15
209	1155	Hörbyposten Centralskåne	Tumlare	1902	1902-08-16	1902-08-16
209	1156	Västgöta Korrespondenten Skövde Tidning	Tumlare	1902	1902-08-18	1902-08-18
209	1157	Falukuriren	Tumlare	1902	1902-08-18	1902-08-18
209	1158	Umebladet	Tumlare	1902	1902-08-18	1902-08-18
209	1159	Sydhalland	Tumlare	1902	1902-08-19	1902-08-19
209	1160	Bergslagen	Tumlare	1902	1902-08-19	1902-08-19
209	1161	Nya Kristinehamnsposten	Tumlare	1902	1902-08-20	1902-08-20
209	1162	Ystads Allehanda	Tumlare	1902	1902-08-21	1902-08-21
209	1163	Cimbrishamnsbladet	Tumlare	1902	1902-08-23	1902-08-23
209	1164	Umeå Nya Tidning	Tumlare	1902	1902-08-23	1902-08-23
209	1165	Vestergotlands Daglbad	marsvin	1902	1902-08-29	1902-08-29
210	1167	Gotlänningen	Tumlare	1903	1903-04-06	1902-01-23
211	1168	Oskarshamnstidningen	Tumlare	1903	1903-04-29	1903-04-26
212	1169	Härnösandsposten	Tumlare	1903	1903-06-08	1903-06-07
213	1170	Norrrbottenskuriren	Tumlare	1903	1903-07-11	1903-07-11
213	1171	Göteborgs Morgonpost	Tumlare	1903	1903-07-17	1903-07-17
214	1172	Örnsköldsviksposten	Tumlare	1903	1903-07-18	1903-07-16
214	1173	Örnsköldsviks Allehanda	Tumlare	1903	1903-07-20	1903-07-16
214	1175	Västernorrlands Allehanda	Tumlare	1903	1903-07-21	1903-07-16
214	1176	Westerbotten	Tumlare	1903	1903-07-21	1903-07-16
214	1177	Sundsvalls Tidning	Tumlare	1903	1903-07-22	1903-07-16
215	1174	Skånsk Aftonbladet	Tumlare	1903	1903-07-20	1903-07-19
216	1178	Härnösandsposten	Tumlare	1903	1903-07-28	1903-07-26
217	1179	Härnösandsposten	Tumlare	1903	1903-07-28	1903-07-28
217	1180	Västernorrlands Allehanda	Tumlare	1903	1903-07-28	1903-07-28
217	1181	Sundsvallsposten	Tumlare	1903	1903-07-29	1903-07-29
217	1182	Nordsvenska Posten	Tumlare	1903	1903-07-29	1903-07-29
217	1183	Upsala	Tumlare	1903	1903-07-30	1903-07-30
217	1185	Nerikes Allehanda	Tumlare	1903	1903-07-31	1903-07-31
217	1189	Jämtlandsposten	Tumlare	1903	1903-07-31	1903-07-31
217	1194	Hvad Ntyy I Dag?	Tumlare	1903	1903-08-03	1903-08-03
217	1195	Ystads Allehanda	Tumlare	1903	1903-08-03	1903-08-03
217	1196	Stockholms Tidningen	Tumlare	1903	1903-08-03	1903-08-03
217	1197	Halland	Tumlare	1903	1903-08-04	1903-08-04
217	1198	Tidning för Skaraborgs Län	Tumlare	1903	1903-08-04	1903-08-04
217	1200	Enköping-posten	Tumlare	1903	1903-08-04	1903-08-04
217	1201	Göteborgs-posten	Tumlare	1903	1903-08-04	1903-08-04
217	1206	Halländingen	Tumlare	1903	1903-08-07	1903-08-07
218	1184	Hudiksvallsposten	Tumlare	1903	1903-07-30	1903-07-25
218	1186	Söderhamnskuriren	Tumlare	1903	1903-07-31	1903-07-31
218	1188	Söderhamns Tidning	Tumlare	1903	1903-07-31	1903-07-31
218	1190	Sundsvallsposten	Tumlare	1903	1903-08-01	1903-08-01
218	1191	Arbetarbladet	Tumlare	1903	1903-08-01	1803-08-01
218	1192	Dagen	Tumlare	1903	1903-08-01	1803-08-01
218	1193	Vårt Land	Tumlare	1903	1903-08-03	1903-08-03
218	1199	Avesta Tidning	Tumlare	1903	1903-08-04	1903-08-04
218	1202	Haparandabladet	Tumlare	1903	1903-08-05	1903-08-05
218	1203	Halland	Tumlare	1903	1903-08-05	1903-08-05
218	1204	Ledstjärnan	Tumlare	1903	1903-08-06	1903-08-06
218	1205	Wecko-Posten	Tumlare	1903	1903-08-06	1903-08-06
218	1207	Halländingen	Tumlare	1903	1903-08-07	1903-08-07
218	1208	Enköping-posten	Tumlare	1903	1903-08-07	1903-08-07
218	1209	Vistogöten	Tumlare	1903	1903-08-07	1903-08-07
219	1187	Söderköpingsposten	Tumlare	1903	1903-07-31	1903-07-31
220	1210	Kristianstads Läns Tidning	Tumlare	1903	1903-08-15	1903-08-15
221	1211	Bohusläningen	Tumlare	1903	1903-08-15	1903-08-15
222	1212	Västernorrlands Allehanda	Tumlare	1903	1903-08-29	1903-08-28
222	1213	Helsingen	Tumlare	1903	1903-08-29	1903-08-29
222	1214	Nordsvenska Posten	Tumlare	1903	1903-08-29	1903-08-29
223	1215	Västernorrlands Allehanda	Tumlare	1903	1903-10-10	1903-10-08
224	1216	Nordsvenska Posten	Tumlare	1903	1903-10-12	1903-10-11
225	1217	Norrköpings Tidningar	Tumlare	1903	1903-10-22	1903-10-20
225	1218	Östergötlands Daglbad	Tumlare	1903	1903-10-22	1903-10-20
225	1219	Söderköpingsposten	Tumlare	1903	1903-10-23	1903-10-20
225	1220	Södermanlands Nyheter	Tumlare	1903	1903-10-23	1903-10-20
225	1221	Nya Daligt Allehanda	Tumlare	1903	1903-10-23	1903-10-20
225	1222	Dagens Nyheter	Tumlare	1903	1903-10-23	1903-10-20
225	1223	Upsala	Tumlare	1903	1903-10-23	1903-10-23
225	1224	Halland	Tumlare	1903	1903-10-23	1903-10-20
225	1225	Jämtlandsposten	Tumlare	1903	1903-10-26	1903-10-26
225	1226	Westerbotten	Tumlare	1903	1903-10-27	1903-10-20
225	1227	Nya Wermlandstidningen	Tumlare	1903	1903-10-29	1903-10-29
225	1228	Ystads Allehanda	Tumlare	1903	1903-11-13	1903-11-13
227	1229	Söderköpingsposten	Tumlare	1904	1904-03-21	1904-03-21
227	1230	Norrköpings Tidningar	Tumlare	1904	1904-03-23	1904-03-23
227	1231	Östgöta Correpondenten	Tumlare	1904	1904-03-23	1904-03-23
227	1232	Smålands Allehanda	Tumlare	1904	1904-03-24	1904-03-24
227	1233	Landskrona-Posten	Tumlare	1904	1904-03-24	1904-03-24
227	1234	Östergötlands Daglbad	Tumlare	1904	1904-03-24	1904-03-24
227	1235	Östhammars Tidning	Tumlare	1904	1904-03-24	1904-03-24
227	1236	Södermanland Läns Tidning	Tumlare	1904	1904-03-24	1904-03-24
227	1237	Upsala	Tumlare	1904	1904-03-24	1904-03-24
227	1238	Helsingborgs Dagblad	Tumlare	1904	1904-03-24	1904-03-24
227	1239	Nya Daligt Allehanda	Tumlare	1904	1904-03-24	1904-03-24
227	1240	Folkets Tidning	Tumlare	1904	1904-03-26	1904-03-26
227	1241	Filipstads Stads Och Bergslags Tidning	Tumlare	1904	1904-03-26	1904-03-26
227	1242	Norrlandsposten	Tumlare	1904	1904-03-26	1904-03-26
227	1243	Alingsås Tidning	Tumlare	1904	1904-03-26	1904-03-26
227	1244	Stockholmsbladet	Tumlare	1904	1904-03-26	1904-03-26
227	1245	Borås Tidning	Tumlare	1904	1904-03-26	1904-03-26
227	1246	Social-Demokraten	Tumlare	1904	1904-03-26	1904-03-26
227	1247	Hudiksvallsposten	Tumlare	1904	1904-03-26	1904-03-26
227	1248	Göteborgs-posten	Tumlare	1904	1904-03-26	1904-03-26
227	1249	Eskilstunakuriren	Tumlare	1904	1904-03-26	1904-03-26
227	1250	Eskjötidningen	Tumlare	1904	1904-03-26	1904-03-26
227	1251	Skärgården	Tumlare	1904	1904-03-28	1904-03-28
227	1252	Falukuriren	Tumlare	1904	1904-03-28	1904-03-28
227	1253	Stockholms Tidningen	Tumlare	1904	1904-03-28	1904-03-28
227	1254	Skelleftebladet	Tumlare	1904	1904-03-28	1904-03-28
227	1255	Westerbotten	Tumlare	1904	1904-03-29	1904-03-29
227	1256	Grytytte Tidning	Tumlare	1904	1904-03-29	1904-03-29
227	1257	Karlskoga Tidning	Tumlare	1904	1904-03-29	1904-03-29
227	1258	Öresunds-posten	Tumlare	1904	1904-03-29	1904-03-29
227	1259	Östersunds-Posten	Tumlare	1904	1904-03-29	1904-03-29
227	1260	Söderhamns Tidning	Tumlare	1904	1904-03-30	1904-03-30
227	1261	Grenna Nyheter & Annonsblad	Tumlare	1904	1904-03-30	1904-03-30
227	1262	Nora Stads Och Bergslags Tidning	Tumlare	1904	1904-03-30	1904-03-30
227	1263	Tierpsposten	Tumlare	1904	1904-03-30	1904-03-30
227	1264	Tidning för Falu Län Och Stad	Tumlare	1904	1904-03-31	1904-03-31
227	1265	Ledstjärnan	Tumlare	1904	1904-03-31	1904-03-31
227	1266	Ystads-Bladet Aurora	Tumlare	1904	1904-03-31	1904-03-31
227	1267	Nya Wermlandstidningen	Tumlare	1904	1904-03-31	1904-03-31
227	1268	Jemtland	Tumlare	1904	1904-04-02	1904-04-02
227	1269	Grenna Nya Tidning	Tumlare	1904	1904-04-06	1904-04-06
228	1270	Ystads-Bladet Aurora	Tumlare	1904	1904-04-19	1904-04-15
229	1271	Ronneby-Posten	Tumlare	1904	1904-04-26	1904-04-26
229	1272	Skånsk Dagbladet	Tumlare	1904	1904-04-28	1904-04-28
229	1273	Ronneby-Posten	Tumlare	1904	1904-04-29	1904-04-29
230	1274	Norrlandsposten	Tumlare	1904	1904-05-25	1904-05-24
230	1275	Gefleposten	Tumlare	1904	1904-05-25	1904-05-24
230	1276	Arbetarbladet	Tumlare	1904	1904-05-26	1904-05-24
230	1277	Gefleposten Weckoupplagan	Tumlare	1904	1904-05-26	1904-05-25
230	1278	Nerikes Allehanda	Tumlare	1904	1904-05-26	1904-05-26
230	1279	Söderhamns Tidning	Tumlare	1904	1904-05-27	1904-05-24
230	1280	Ostergyllen	Tumlare	1904	1904-05-28	1904-05-24
230	1281	Westerbotten	Tumlare	1904	1904-05-28	1904-05-28
230	1282	Hudiskvallsposten	Tumlare	1904	1904-05-28	1904-05-24
230	1283	Värmlands Dagblad	Tumlare	1904	1904-05-30	1904-05-24
230	1284	Klaran	Tumlare	1904	1904-06-01	1904-05-24
231	1285	Sundsvalls Tidning	Tumlare	1904	1904-06-09	1904-06-08
232	1286	Norrlandsposten	Tumlare	1904	1904-06-16	1904-06-16
232	1287	Nordsvenska Posten	Tumlare	1904	1904-06-17	1904-06-16
232	1288	Westerbotten	Tumlare	1904	1904-06-18	1904-06-18
232	1289	Hudiksvallsposten	Tumlare	1904	1904-06-18	1904-06-18
232	1290	Hudiksvalls Nyheter	Tumlare	1904	1904-06-20	1904-06-20
233	1291	Hudiksvalls Nyheter	Tumlare	1904	1904-06-20	1904-06-18
233	1292	Gefleposten	Tumlare	1904	1904-06-22	1904-06-18
233	1293	Norrlandsposten	Tumlare	1904	1904-06-22	1904-06-22
233	1294	Geflepostens Weckoupplagan	Tumlare	1904	1904-06-23	1904-06-18
234	1295	Norrbottenskuriren	Tumlare	1904	1904-07-09	1904-06-30
234	1296	Norrbottens Läns Tidningar	Tumlare	1904	1904-07-09	1904-07-09
234	1298	Norrbottens Allehanda	Tumlare	1904	1904-07-12	1904-07-12
234	1299	Sundsvallsposten	Tumlare	1904	1904-07-12	1904-07-12
234	1300	Upsala	Tumlare	1904	1904-07-13	1904-07-13
234	1301	Västerbottenskuriren	Tumlare	1904	1904-07-14	1904-07-14
234	1302	Östra Vestmanland	Tumlare	1904	1904-07-15	1904-07-15
234	1304	Enköping-posten	Tumlare	1904	1904-07-18	1904-07-18
235	1297	Eskilstunakuriren	Tumlare	1904	1904-07-11	1904-07-11
236	1303	Norrbottenskuriren	Tumlare	1904	1904-07-16	1904-07-15
237	1305	Stockholms Tidningen	Tumlare	1904	1904-07-28	1904-07-24
238	1306	Örnsköldsviksposten	Tumlare	1904	1904-08-17	1904-08-17
239	1307	Kristianstadskuriren	Tumlare	1904	1904-12-04	1904-12-02
239	1308	Helsingborgs Dagblad	Tumlare	1904	1904-12-05	1904-12-03
239	1309	Kristianstadsbladet	Tumlare	1904	1904-12-05	1904-12-03
239	1310	Varbergsposten	Tumlare	1904	1904-12-06	1904-12-03
240	1311	Östgöten	Tumlare	1905	1905-04-08	1905-04-07
240	1312	Dagens Nyheter	Tumlare	1905	1905-04-10	1905-04-07
240	1313	Arbetet	Tumlare	1905	1905-04-12	1905-04-07
241	1314	Karlskrona Weckoblad	Tumlare	1905	1905-05-11	1905-05-10
242	1315	Gefle-posten	Tumlare	1905	1905-05-11	1905-05-10
243	1316	Sydsvenska Dagbladet	Tumlare	1905	1905-05-24	1905-05-24
243	1317	Höganäs Tidning	Tumlare	1905	1905-05-24	1905-05-24
243	1318	Åsbo Häraders Tidning	Tumlare	1905	1905-05-24	1905-05-24
243	1319	Engelholms Tidning	Tumlare	1905	1905-05-24	1905-05-24
243	1320	Arbetet	Tumlare	1905	1905-05-24	1905-05-24
243	1321	Helsingborgs Dagblad	Tumlare	1905	1905-05-25	1905-05-25
243	1322	Lysekilsposten	Tumlare	1905	1905-05-25	1905-05-25
243	1323	Skånes Annonsblad	Tumlare	1905	1905-05-27	1905-05-27
244	1324	Örnsköldsviks Allehanda	Tumlare	1905	1905-06-14	1905-06-12
245	1325	Gefle Dagblad	Tumlare	1905	1905-06-26	1905-06-26
245	1326	Upsala Nya Tidning	Tumlare	1905	1905-06-27	1905-06-27
246	1327	Örnsköldsviksposten	Tumlare	1905	1905-07-01	1905-07-01
247	1328	Barometern	Tumlare	1905	1905-08-02	1905-08-02
248	1329	Söderköpings Tidning	Tumlare	1905	1905-09-06	1905-09-03
248	1330	Söderköpingsposten	Tumlare	1905	1905-09-06	1905-09-03
249	1331	Sundsvalls Tidning	Tumlare	1905	1905-09-27	1905-09-26
250	1332	Norrtelje Tidning	Tumlare	1906	1906-05-25	1906-05-24
250	1333	Gefleposten	Tumlare	1906	1906-05-30	1906-05-26
250	1334	Sundbybergs Och Solna Tidning	Tumlare	1906	1906-05-30	1906-05-26
250	1335	Upsala	Tumlare	1906	1906-05-31	1906-05-26
250	1337	Enköping-posten	Tumlare	1906	1906-06-07	1906-06-03
251	1336	Gefleposten	Tumlare	1906	1906-06-07	1906-06-03
252	1338	Nordsvenska Dagblad	Tumlare	1906	1906-06-11	1906-06-11
253	1339	Örnsköldsviks Posten	Tumlare	1906	1906-06-30	1906-06-29
254	1340	Örnsköldsviks Posten	Tumlare	1906	1906-06-30	1906-06-30
255	1341	Helsingborgs-Posten Skåne-Halland	Tumlare	1906	1906-07-04	1906-07-03
255	1342	Halland	Tumlare	1906	1906-07-05	1906-07-05
255	1343	Åsbo Häraders Tidning	Tumlare	1906	1906-07-06	1906-07-06
255	1344	Engelholms Tidning	Tumlare	1906	1906-07-06	1906-07-06
255	1345	Halländingen	Tumlare	1906	1906-07-06	1906-07-06
255	1346	Skånes Annonsblad	Tumlare	1906	1906-07-07	1906-07-07
256	1347	Örnsköldsviksposten	Tumlare	1906	1906-11-27	1906-11-27
256	1348	Västernorrlands Allehanda	Tumlare	1906	1906-11-29	1906-11-29
256	1349	Sundsvalls Tidning	Tumlare	1906	1906-11-29	1906-11-29
256	1350	Umebladet	Tumlare	1906	1906-11-30	1906-11-30
256	1351	Norrbottenskuriren	Tumlare	1906	1906-12-03	1906-12-03
256	1353	Svenska Morgonbladet	Tumlare	1906	1906-12-06	1906-12-06
258	1354	Aftonbladet	Tumlare	1906	1906-12-27	1906-12-22
258	1355	Dagen	Tumlare	1906	1906-12-27	1906-12-22
258	1356	Hvad Nytt I Dag?	Tumlare	1906	1906-12-28	1906-12-28
258	1357	Södertälje Tidning	Tumlare	1906	1906-12-28	1906-12-28
258	1358	Borås Tidning	Tumlare	1906	1906-12-29	1906-12-29
258	1359	Östergötlands Daglbad	Tumlare	1906	1906-12-29	1906-12-29
258	1360	Stockholmstidningen	Tumlare	1906	1906-12-28	1906-12-28
258	1361	Bergslagen	Tumlare	1906	1906-12-31	1906-12-31
258	1362	Kalmar	Tumlare	1906	1907-01-02	1907-01-02
259	1363	Halländingen	Tumlare	1907	1907-04-19	1907-04-13
260	1364	Sundsvalls Tidning	Tumlare	1907	1907-06-08	1907-06-06
261	1365	Sundsvalls Tidning	Tumlare	1907	1907-06-10	1907-06-08
262	1366	Örnsköldsviks Posten	Tumlare	1907	1907-07-30	1907-07-28
263	1367	Örnsköldsviks Posten	Tumlare	1907	1907-09-21	1907-09-21
264	1368	Haparandabladet	Tumlare	1908	1908-07-08	1908-07-05
265	1369	Söderhamn Tidning	Tumlare	1908	1908-07-29	1908-07-28
266	1370	Göteborgs Handels Och Sjöfartstidning	Tumlare	1909	1909-05-28	1909-05-28
266	1371	Sydsvenska Dagbladet	Tumlare	1909	1909-05-28	1909-05-28
266	1372	Göteborgs-Posten	Tumlare	1909	1909-05-28	1909-05-28
266	1374	Arbetet	Tumlare	1909	1909-05-28	1909-05-28
267	1373	Svenska Dagbladet	Tumlare	1909	1909-05-28	1909-05-28
267	1375	Aftonbladet	Tumlare	1909	1909-05-28	1909-05-28
267	1376	Göteborgs Aftonbladet	Tumlare	1909	1909-05-29	1909-05-29
267	1377	Jämtlandsposten	Tumlare	1909	1909-05-29	1909-05-29
267	1378	Kalmar	Tumlare	1909	1909-05-29	1909-05-29
267	1379	Haparandabladet	Tumlare	1909	1909-06-02	1909-06-02
268	1380	Svenska Dagbladet	Tumlare	1910	1910-07-20	1910-07-20
268	1381	Stockholmstidningen	Tumlare	1910	1910-07-21	1910-07-21
268	1382	Haparandabladet	Tumlare	1910	1910-07-23	1910-07-23
268	1383	Norrbottenskuriren	Tumlare	1910	1910-07-25	1910-07-25
269	1384	Haparandabladet	Tumlare	1910	1910-08-06	1910-08-06
270	1385	Göteborgs Handels Och Sjöfartstidning	Tumlare	1910	1910-09-20	1910-09-20
270	1386	Dagens Nyheter	Tumlare	1910	1910-09-23	1910-09-23
270	1387	Trollhättans Tidning	Tumlare	1910	1910-09-27	1910-09-27
270	1388	Aftonbladet	Tumlare	1910	1910-09-27	1910-09-27
270	1389	Grästorpstidningen	Tumlare	1910	1910-09-28	1910-09-28
270	1390	Stockholmstidningen	Tumlare	1910	1910-09-28	1910-09-28
270	1391	Sydsvenska Dagbladet	Tumlare	1910	1910-10-01	1910-10-01
270	1392	Arbetet	Tumlare	1910	1910-10-01	1910-10-01
271	1393	Söderhamns Tidning	Tumlare	1910	1910-10-26	1910-10-23
272	1394	Sundsvalls Tidning	Tumlare	1911	1911-05-20	1911-05-20
273	1395	Stockholmstidningen	Tumlare	1911	1911-05-20	1911-05-20
274	1396	Sundsvalls Tidning	Tumlare	1911	1911-06-14	1911-06-04
275	1397	Örnsköldsviks Allehanda	Tumlare	1911	1911-06-16	1911-06-15
276	1398	Göteborgs Aftonbladet	marsvin	1911	1911-12-20	1911-12-12
276	1399	Göteborgs Handels Och Sjöfartstidning	marsvin	1911	1911-12-19	1911-12-13
277	1400	Sundsvalls Tidning	Tumlare	1912	1912-06-12	1912-06-11
278	1401	Stockholms Tidningen	Tumlare	1912	1912-06-22	1912-06-22
279	1402	Göteborgs Handels Och Sjöfartstidning	Tumlare	1912	1912-08-17	1912-08-16
280	1403	Söderhamn Tidning	Tumlare	1912	1912-08-05	1912-08-05
281	1404	Göteborgs Aftonbladet	Tumlare	1912	1912-07-06	1912-07-05
282	1405	Örnsköldsviks Allehanda	Tumlare	1912	1912-07-05	1912-07-04
283	1406	Dalpilen	Tumlare	1912	1912-09-27	1912-09-23
284	1407	Stockholmstidningen	Tumlare	1913	1913-01-10	1913-01-10
285	1408	Sölvesborgstidning	Tumlare	1913	1913-04-10	1913-04-06
286	1409	Sydsvenska Dagbladet	Tumlare	1913	1913-04-22	1913-04-19
287	1410	Örnsköldsviks Allehanda	Tumlare	1913	1913-06-04	1913-05-30
288	1411	Haparandabladet	Tumlare	1913	1913-07-09	1913-07-08
289	1412	Söderhamn Tidning	Tumlare	1913	1913-07-09	1913-07-09
290	1413	Aftonbladet	Tumlare	1913	1913-07-26	1913-07-26
291	1414	Örnsköldsviks Allehanda	Tumlare	1913	1913-09-10	1913-09-10
292	1415	Göteborgs Handels Och Sjöfartstidning	Tumlare	1913	1913-10-04	1913-10-03
293	1416	Arbetet	marsvin	1913	1913-10-21	1913-10-18
294	1417	Sundsvalls Tidning	Tumlare	1914	1914-09-19	1914-09-19
295	1418	Västerbottenskuriren	Tumlare	1915	1915-04-20	1915-04-20
296	1419	Stockholms Tidningen	Tumlare	1915	1915-04-27	1915-04-27
297	1420	Söderhamn Tidning	Tumlare	1915	1915-06-07	1915-06-05
297	1421	Sundsvalls Tidning	Tumlare	1915	1915-06-08	1915-06-08
298	1422	Jämtlandsposten	Tumlare	1915	1915-06-11	1915-06-08
298	1423	Örnsköldsviks Allehanda	Tumlare	1915	1915-06-11	1915-06-11
299	1424	Norrbottenskuriren	Tumlare	1915	1915-07-23	1915-07-23
300	1425	Aftonbladet	Tumlare	1915	1915-09-30	1915-09-30
300	1426	Stockholms Tidningen	Tumlare	1915	1915-09-30	1915-09-30
301	1427	Norrbottenskuriren	Tumlare	1916	1916-07-13	1916-06-23
302	1428	Svenska Dagbladet	Tumlare	1916	1916-08-29	1916-08-28
302	1429	Aftonbladet	Tumlare	1916	1916-08-29	1916-08-28
303	1430	Söderhamns Tidning	Tumlare	1916	1916-09-04	1916-09-01
304	1431	Örnsköldsviks Allehanda	Tumlare	1916	1916-09-08	1916-09-06
305	1432	Jämtlandsposten	Tumlare	1916	1916-09-16	1916-09-12
306	1433	Aftonbladet	Tumlare	1917	1917-02-18	1917-02-13
306	1434	Arbetet	Tumlare	1917	1917-02-23	1917-02-13
306	1435	Jämtlandsposten	Tumlare	1917	1917-02-23	1917-02-13
306	1436	Västerbottenskuriren	Tumlare	1917	1917-02-26	1917-02-26
307	1437	Arbetet	Tumlare	1917	1917-04-28	1917-04-27
308	1438	Söderhamn Tidning	Tumlare	1917	1917-09-03	1917-08-31
308	1439	Västerbottenskuriren	Tumlare	1917	1917-09-08	1917-08-31
309	1440	Sydsvenska Dagbladet	Tumlare	1917	1917-12-19	1917-12-15
310	1441	Norrskensflamman	Tumlare	1918	1918-09-07	1918-09-05
311	1442	Sydsvenska Dagbladet	Tumlare	1919	1919-06-22	1919-06-22
312	1443	Arbetet	Tumlare	1919	1919-11-26	1919-11-26
313	1444	Västerbottenskuriren	Tumlare	1920	1920-09-25	1920-09-20
314	1445	Arbetet	Tumlare	1920	1920-05-12	1920-05-11
314	1446	Sydsvenska Dagbladet	Tumlare	1920	1920-05-12	1920-05-12
315	1447	Västerbottenskuriren	Tumlare	1921	1921-07-23	1921-07-23
315	1448	Norrskensflamman	Tumlare	1921	1921-07-20	1921-07-20
316	1449	Örnsköldsviks Allehanda	Tumlare	1921	1921-08-26	1921-08-24
317	1450	Örnsköldsviks Allehanda	Tumlare	1921	1921-09-30	1921-09-21
318	1451	Sundsvalls Tidning	Tumlare	1922	1922-05-01	1922-05-01
319	1452	Norrbottenskuriren	Tumlare	1922	1922-07-22	1922-07-20
319	1453	Haparandabladet	Tumlare	1922	1922-07-26	1922-07-26
320	1454	Örnsköldsviks Allehanda	Tumlare	1922	1922-08-16	1922-08-16
321	1455	Jämtlandsposten	Tumlare	1922	1922-10-05	1922-10-01
321	1456	Sölvesborgstidning	Tumlare	1922	1922-10-07	1922-10-01
322	1457	Göteborgs Handels Och Sjöfartstidning	Tumlare	1922	1922-12-12	1922-12-10
323	1458	Dagens Nyheter	Tumlare	1923	1923-07-31	1923-07-27
324	1459	Aftonbladet	Tumlare	1924	1924-03-22	1924-03-18
324	1460	Dagens Nyheter	Tumlare	1924	1924-03-23	1924-03-18
324	1461	Svenska Dagbladet	Tumlare	1924	1924-03-23	1924-03-18
324	1462	Göteborgs Aftonbladet	Tumlare	1924	1924-03-24	1924-03-18
324	1463	Göteborgs Handels Och Sjöfartstidning	Tumlare	1924	1924-03-24	1924-03-18
324	1464	Göteborgs Posten	Tumlare	1924	1924-03-24	1924-03-18
324	1465	Söderhamns Tidning	Tumlare	1924	1924-03-31	1924-03-31
324	1466	Örnsköldsviks Allehanda	Tumlare	1924	1924-04-02	1924-04-02
325	1467	Sydsvenska Dagbladet	Tumlare	1924	1924-04-30	1924-04-29
325	1468	Arbetet	Tumlare	1924	1924-04-29	1924-04-29
326	1469	Örnsköldsviks Allehanda	Tumlare	1924	1924-08-13	1924-08-13
327	1470	Karlskrona Weckoblad	marsvin	1888	1888-05-15	1888-05-15
328	1471	Journalen	Tumlare	1836	1836-10-13	1836-06-01
329	1472	Skåne-Halland	Tumlare	1890	1890-04-08	1890-04-08
330	1473	Nyaste Riksgränsen	pyöriäinen	1882	1882-06-23	1882-06-16
331	1474	Haaparannanlethi	pyöriäinen	1885	1885-06-03	1885-06-03
332	1477	Medelpads Allehanda	Tumlare	1880	1880-08-25	1880-08-24
333	1478	Fryis	Tumlare	1885	1885-08-31	1885-08-06
334	1483	Haaparannanlethi	pyöriäinen	1902	1902-07-17	1902-07-17
335	1484	Östhammars Tidning	Tumlare	1904	1904-05-06	1904-05-04
335	1485	Roslagens Tidning	Tumlare	1904	1904-05-09	1904-05-04
336	1486	Norrtelje Tidning	Tumlare	1904	1904-09-20	1904-09-19
337	1487	Westerbotten	Tumlare	1904	1904-09-20	1904-09-20
337	1493	Örnsköldsviksposten	Tumlare	1904	1904-09-17	1904-09-17
338	1488	Örnsköldsviksposten	Tumlare	1905	1905-08-05	1905-08-04
339	1489	Söderköpings Tidning	Tumlare	1905	1905-04-28	1905-04-28
340	1491	Skellefteå Nya Tidning	Tumlare	1906	1906-06-08	1906-06-03
341	1492	Örnsköldsviksposten	Tumlare	1904	1904-08-23	1904-08-20
